# Supplementary material for: High-resolution analyses of human sperm dynamic methylome reveal thousands of novel age-related epigenetic alterations
Source: Clin Epigenetics. 2020 Dec 14;12:192. doi: 10.1186/s13148-020-00988-1 (PMC7735420; doi:10.1186/s13148-020-00988-1)
Supplement: Supplementary file 2 — Additional file 2: Table S4. Age related hypermethylated DMRs and closest genes with OMIM genes annotated. [file 13148_2020_988_MOESM2_ESM.xlsx]

## Sheet: Table S4
Age related hypermethylated DMRs and closest genes with OMIM genes annotated															Age related hypomethylated DMRs and closest genes with OMIM genes annotated
# GREAT version 4.0.4	Species assembly: hg19	Association rule: Basal+extension: 5000 bp upstream, 1000 bp downstream, 1000000 bp max extension, curated regulatory domains included													# GREAT version 4.0.4
Gene (constrained CpG position relative to TSS) / Disease gene with OMIM annotation (traits with neurological/neurodevelopmental/neuropsychiatric picture italicized)															Gene (constrained CpG position relative to TSS) / Disease gene with OMIM annotation (traits with neurological/neurodevelopmental/neuropsychiatric picture italicized)
ACSS3	(+198078), (+198148)														ADRA2C	unnamed (+41641)
ACTL8	(+305304), (+305323), (+305340), (+305368)														ADRA2C adrenoceptor alpha 2C(ADRA2C) Homo sapiens Congestive heart failure and beta-blocker response, modifier of~Congestive heart failure and beta-blocker response, modifier of,
ACVR1	(+226905)														AGBL5	unnamed (+1288), unnamed (+1315), unnamed (+1394), unnamed (+1453), unnamed (+1472), unnamed (+1744)
ACVR1 activin A receptor type 1(ACVR1) Homo sapiens 135100~Fibrodysplasia ossificans progressiva,															AGTRAP	unnamed (-35502)
ACVR1C	(-19201)														AHCTF1	unnamed (+141776)
ADAM12	(-33557)														AJAP1	unnamed (+946348)
ADAMTS15	(+112621)														AKT2	unnamed (+59835)
ADAMTS16	(-440233), (+99387), (+99396), (+99495), (+99508)														AKT2 AKT serine/threonine kinase 2(AKT2) Homo sapiens 125853~Diabetes mellitus, type II,240900~Hypoinsulinemic hypoglycemia with hemihypertrophy,
ADAMTS5	(-482649)														AKT3	unnamed (+360170)
ADARB2	(-450125)														AKT3 AKT serine/threonine kinase 3(AKT3) Homo sapiens 615937~Megalencephaly-polymicrogyria-polydactyly-hydrocephalus syndrome 2,
AGBL1	(-9827)														ALOX5AP	unnamed (-4756), unnamed (-4238)
AGBL1 ATP/GTP binding protein like 1(AGBL1) Homo sapiens 615523~Corneal dystrophy, Fuchs endothelial, 8,															ALOX5AP arachidonate 5-lipoxygenase activating protein(ALOX5AP) Homo sapiens 601367~Stroke, susceptibility to,
AKR1E2	(-375231), (-374993), (-374949), (-164090)														ANO1	unnamed (-91204)
ANK2	(+309089), (+309264)														APOD	unnamed (+4136), unnamed (+4159)
ANK2 ankyrin 2(ANK2) Homo sapiens 600919~Cardiac arrhythmia, ankyrin-B-related,600919~Long QT syndrome 4,															ARHGEF1	unnamed (+45091)
APAF1	(+686466)														ARHGEF16	unnamed (-205746)
APBB1IP	(+102771)														ARID3C	unnamed (+42), unnamed (+78), unnamed (+123)
ARHGAP15	(+42842), (+43200), (+494863), (+494894), (+494910), (+494949), (+495066)														ASCC1	unnamed (-32070), unnamed (-32016)
ARHGAP20	(-122409)														ASCC1 activating signal cointegrator 1 complex subunit 1(ASCC1) Homo sapiens 614266~Barrett esophagus/esophageal adenocarcinoma,
ARMC3	(-15386), (+70243), (+70366)														ATF6B	unnamed (+30988), unnamed (+30993), unnamed (+31005), unnamed (+31066), unnamed (+31080), unnamed (+31284)
ARPP21	(+67049)														ATP9B	unnamed (-46947)
ARRDC4	(+425200)														ATXN7L3	unnamed (-12158), unnamed (-12062), unnamed (-11817)
ASB1	(+335139)														B4GALNT1	unnamed (+6443), unnamed (+6516), unnamed (+6522), unnamed (+6542)
ASCL1	(+142550), (+142660), (+142696), (+142754)														B4GALNT1 beta-1,4-N-acetyl-galactosaminyltransferase 1(B4GALNT1) Homo sapiens 609195~Spastic paraplegia 26, autosomal recessive,
ASCL1 achaete-scute family bHLH transcription factor 1(ASCL1) Homo sapiens 209880~Central hypoventilation syndrome, congenital,209880~Haddad syndrome,															BAG6	unnamed (+29802), unnamed (+29836), unnamed (+29890), unnamed (+29896), unnamed (+29900), unnamed (+29913), unnamed (+29963)
ATP10A	(-284772)														BARHL1	unnamed (+6129)
BACH1	(+281678), (+282001), (+394306), (+394484)														BCL7A	unnamed (-27128), unnamed (+35459), unnamed (+35545), unnamed (+35782)
BMP10	(-18094)														BCL7A BCL tumor suppressor 7A(BCL7A) Homo sapiens B-cell non-Hodgkin lymphoma, high-grade~B-cell non-Hodgkin lymphoma, high-grade,
BNC2	(+464201)														C1orf86	unnamed (+60206)
BNIP2	(-172225), (-139574)														CA4	unnamed (-6377)
BRMS1L	(+130322), (+130582)														CA4 carbonic anhydrase 4(CA4) Homo sapiens 600852~Retinitis pigmentosa 17,
C10orf90	(+99429)														CADM1	unnamed (-254274), unnamed (-254177), unnamed (-253994)
C11orf44	(-111361)														CAPZB	unnamed (+145981), unnamed (+146090), unnamed (+146160)
C7orf13	(+254277)														CBLN3	unnamed (-2158), unnamed (-2137), unnamed (-2057)
CABS1	(-73885)														CBX5	unnamed (+72265)
CACNA2D1	(-507102), (-506967), (-506853), (-506377), (-506313)														CCDC96	unnamed (+131169)
CACNG5	(-118495)														CCND1	unnamed (-198426)
CADM1	(+587654), (+587822), (+587915)														CCND1 cyclin D1(CCND1) Homo sapiens 114500~Colorectal cancer, susceptibility to,193300~von Hippel-Lindau syndrome, modifier of,254500~Multiple myeloma, susceptibility to,
CAMK2D	(+402128), (+402303)														CCNE1	unnamed (+63281)
CAND1	(-77138), (-77047)														CD180	unnamed (+32220), unnamed (+32418)
CCDC182	(+30333), (+30343)														CD3EAP	unnamed (-3080)
CCRN4L	(-326779)														CD40	unnamed (+55032)
CDH13	(+368902), (+996349)														CD40 CD40 molecule(CD40) Homo sapiens 606843~Immunodeficiency with hyper-IgM, type 3,
CDH2	(+540063), (+540406)														CDH22	unnamed (+78391)
CDH26	(+391202), (+647020)														CDKN1C	unnamed (+17494)
CDH4	(-902798), (-646980)														CDKN1C cyclin dependent kinase inhibitor 1C(CDKN1C) Homo sapiens 130650~Beckwith-Wiedemann syndrome,614732~IMAGE syndrome,
CDH8	(+631235)														CELSR2	unnamed (-9251), unnamed (-9248), unnamed (-9191), unnamed (-9168)
CDR1	(+400)														CEP44	unnamed (-747110)
CHL1	(+213421), (+214086)														CHST8	unnamed (-60508)
CHST9	(-452066), (-451723)														CHST8 carbohydrate sulfotransferase 8(CHST8) Homo sapiens 616265~Peeling skin syndrome 3,
CLDN18	(-11234)														CKAP4	unnamed (+1971), unnamed (+1986)
CMPK2	(+358287), (+539764), (+539886)														CNTD1	unnamed (-702), unnamed (-696), unnamed (-680), unnamed (-657)
CNIH3	(+156298)														COA3	unnamed (+569), unnamed (+592), unnamed (+608), unnamed (+614)
CNOT4	(+174054), (+174179)														COL23A1	unnamed (+29133), unnamed (+29823), unnamed (+29831), unnamed (+29840), unnamed (+29854)
CNTN6	(-682560), (-681895)														CRLF1	unnamed (+1789), unnamed (+1826)
CNTNAP5	(+363717)														CRLF1 cytokine receptor like factor 1(CRLF1) Homo sapiens 272430~Cold-induced sweating syndrome 1,
COL4A4	(+157675), (+157813)														CROCC	unnamed (-290498), unnamed (-290346), unnamed (-290304)
COL4A4 collagen type IV alpha 4 chain(COL4A4) Homo sapiens 203780~Alport syndrome, autosomal recessive,Hematuria, familial benign~Hematuria, familial benign,															CRYBA2	unnamed (-1656)
COLCA2	(-464116)														CRYBA2 crystallin beta A2(CRYBA2) Homo sapiens 115900~Cataract 42,
CPNE8	(-163604)														CTTN	unnamed (+89291), unnamed (+89347)
CRYBA4	(+401205), (+401259), (+401279), (+401293), (+401314), (+401373)														DDIT4	unnamed (-25629), unnamed (-25575)
CRYBA4 crystallin beta A4(CRYBA4) Homo sapiens 610425~Cataract 23,															DDX20	unnamed (+225775), unnamed (+225984)
CSN3	(+18493)														DHX16	unnamed (-12939), unnamed (-12936), unnamed (-12888), unnamed (-12861), unnamed (-12846), unnamed (-12843), unnamed (-12840), unnamed (-12736), unnamed (-12717), unnamed (-12708), unnamed (-12699)
CSRNP3	(+209431)														DLL1	unnamed (+2032), unnamed (+2183), unnamed (+2234), unnamed (+2459)
DAOA	(-465314)														DLL4	unnamed (-33380), unnamed (-33314)
DAOA D-amino acid oxidase activator(DAOA) Homo sapiens 181500~Schizophrenia,															DLL4 delta like canonical Notch ligand 4(DLL4) Homo sapiens 616589~Adams-Oliver syndrome 6,
DCC	(-132763), (-132646)														DNAH2	unnamed (-1470), unnamed (-1456), unnamed (-1208), unnamed (-1184)
DCC DCC netrin 1 receptor(DCC) Homo sapiens 114500~Colorectal cancer, somatic,157600~Mirror movements 1,Esophageal carcinoma, somatic 133239~Esophageal carcinoma, somatic 133239,															DRAXIN	unnamed (+8924)
DCHS2	(+70392), (+70618), (+70693), (+70696), (+70830), (+70839)														ENPP6	unnamed (+229057), unnamed (+231287)
DCT	(+45713), (+45774), (+45990), (+46086)														ENSG00000272333	unnamed (+1499), unnamed (+1506), unnamed (+1662), unnamed (+1768), unnamed (+1870)
DCTD	(+645567)														EPHA4	unnamed (-721178), unnamed (-720287), unnamed (-720222), unnamed (-720041)
DGKB	(+217735), (+217860)														EPS8L1	unnamed (+10029), unnamed (+10048)
DHX15	(+207790), (+207948), (+208285), (+469225), (+469272)														ERMARD	unnamed (+445381), unnamed (+445606), unnamed (+445657), unnamed (+445808)
DNAH14	(-157076)														ERMARD ER membrane associated RNA degradation(ERMARD) Homo sapiens 615544~Periventricular nodular heterotopia 6,
DNER	(+307244), (+307265), (+307283), (+307286), (+307316)														EVX1	unnamed (+4801), unnamed (+4846)
DYNLRB2	(-580237)														EXOC3	unnamed (+21092), unnamed (+21155), unnamed (+21245)
DYRK1A	(+186375)														EYA2	unnamed (+457211), unnamed (+457248), unnamed (+457335), unnamed (+457405)
DYRK1A dual specificity tyrosine phosphorylation regulated kinase 1A(DYRK1A) Homo sapiens 614104~Mental retardation, autosomal dominant 7,															FAM105B	unnamed (-224397), unnamed (-223991)
EGLN3	(+254632), (+254775), (+308727), (+308920), (+308947), (+309033), (+309103), (+319029), (+319250), (+319422), (+319430), (+319480), (+341365), (+341484)														FAM178A	unnamed (-162586), unnamed (-162330), unnamed (-162301), unnamed (-162278), unnamed (-162258), unnamed (-162225), unnamed (-162222), unnamed (-162187)
ELAC2	(-544685)														FAM53A	unnamed (+106587), unnamed (+106632), unnamed (+181360)
ELAC2 elaC ribonuclease Z 2(ELAC2) Homo sapiens 614731~Prostate cancer, hereditary, 2, susceptibility to,615440~Combined oxidative phosphorylation deficiency 17,															FAT1	unnamed (-213090), unnamed (-212825)
ESRRG	(+201505), (+201558), (+201580), (+201619), (+201770)														FBXO2	unnamed (-1408), unnamed (-1377), unnamed (-1311), unnamed (-1299), unnamed (-1266), unnamed (-1224), unnamed (-1210)
ETV1	(-695680), (-695555)														FBXO44	unnamed (+1035), unnamed (+1049), unnamed (+1091), unnamed (+1124), unnamed (+1136), unnamed (+1202), unnamed (+1233)
FABP5	(+112759)														FGF3	unnamed (-199412)
FAM71C	(-316146)														FGF3 fibroblast growth factor 3(FGF3) Homo sapiens 610706~Deafness, congenital with inner ear agenesis, microtia, and microdontia,
FAM86A	(-665908), (-664757), (-664692)														FIBCD1	unnamed (+1287), unnamed (+1292)
FBXO15	(+296267)														FOXC1	unnamed (+12198)
FOXA1	(-530639)														FOXC1 forkhead box C1(FOXC1) Homo sapiens 601631~Iridogoniodysgenesis, type 1,601631~Iris hypoplasia and glaucoma,602482~Axenfeld-Rieger syndrome, type 3,602482~Rieger or Axenfeld anomalies,
FOXB1	(-175114), (-142463)														GALM	unnamed (+83062), unnamed (+83066), unnamed (+83142), unnamed (+83199), unnamed (+83237), unnamed (+83240), unnamed (+83247), unnamed (+83371), unnamed (+83396), unnamed (+83416), unnamed (+83429)
FOXG1	(+819027), (+819332), (+819460), (+819474)														GATA3	unnamed (+3132)
FOXG1 forkhead box G1(FOXG1) Homo sapiens 613454~Rett syndrome, congenital variant,															GATA3 GATA binding protein 3(GATA3) Homo sapiens 146255~Hypoparathyroidism, sensorineural deafness, and renal dysplasia,
GABRB3	(+625094)														GATA5	unnamed (+2396), unnamed (+2444), unnamed (+2507)
GABRB3 gamma-aminobutyric acid type A receptor beta3 subunit(GABRB3) Homo sapiens 612269~Epilepsy, childhood absence, susceptibility to, 5,															GDPD5	unnamed (+75089)
GADL1	(-428522), (-427974)														GFY	unnamed (+5941), unnamed (+6099)
GALNT3	(+115604)														GMDS	unnamed (+623047)
GALNT3 polypeptide N-acetylgalactosaminyltransferase 3(GALNT3) Homo sapiens 211900~Tumoral calcinosis, hyperphosphatemic, familial,															GPR144	unnamed (+301)
GCA	(+79284), (+79307), (+79340), (+173657), (+173685), (+173798), (+173838), (+173994)														GTF3C4	unnamed (-81721)
GFRA1	(+125573), (+125603), (+125628), (+125632), (+125654), (+125692)														HAGHL	unnamed (+12396), unnamed (+12410)
GKN2	(+63359)														HAND2	unnamed (-6565)
GLT1D1	(+393890)														HDAC1	unnamed (-15451), unnamed (-15418), unnamed (-15368), unnamed (-15359)
GPR139	(+15222)														HEATR6	unnamed (-64628)
GPR151	(-275147)														HIBADH	unnamed (+415604), unnamed (+415649)
GPR65	(+6334), (+6371), (+6469)														HOXB5	unnamed (-6703), unnamed (-6614), unnamed (-6565), unnamed (-6528), unnamed (-6518)
GPRC5B	(-173778)														HOXB6	unnamed (-1861), unnamed (+4328), unnamed (+4417), unnamed (+4466), unnamed (+4503), unnamed (+4513)
GRIK1	(+246009), (+246187), (+358492), (+358815)														HOXC10	unnamed (-8426), unnamed (-8391), unnamed (-8370)
GRIP1	(-513261), (-513170)														HOXC11	unnamed (-16615), unnamed (-16332), unnamed (-16170), unnamed (-15553), unnamed (+3634), unnamed (+3669), unnamed (+3690)
GRIP1 glutamate receptor interacting protein 1(GRIP1) Homo sapiens 219000~Fraser syndrome,															HOXC12	unnamed (+1677), unnamed (+1960), unnamed (+2122), unnamed (+2739)
GTDC1	(+611358), (+611475), (+611514), (+611530), (+611561)														HR	unnamed (-72), unnamed (-67), unnamed (-61)
HGF	(+696308), (+696456)														HR hair growth associated(HR) Homo sapiens 146550~Hypotrichosis 4,203655~Alopecia universalis,209500~Atrichia with papular lesions,
HGF hepatocyte growth factor(HGF) Homo sapiens 608265~Deafness, autosomal recessive 39,															HRH2	unnamed (-822)
HS3ST3A1	(+39055)														IGFLR1	unnamed (+22557), unnamed (+22659), unnamed (+22765), unnamed (+22921), unnamed (+22928)
HS3ST4	(+875345), (+875446)														IRS2	unnamed (+42920)
HSBP1	(-811976), (-184529), (-106647), (-106429), (-106145)														IRS2 insulin receptor substrate 2(IRS2) Homo sapiens 125853~Diabetes mellitus, noninsulin-dependent,
IGF1	(+1072), (+1097), (+1284)														KCNA7	unnamed (-1000)
IGF1 insulin like growth factor 1(IGF1) Homo sapiens 608747~Growth retardation with deafness and mental retardation due to IGF1 deficiency,															KCND3	unnamed (+7866), unnamed (+8075)
IGF1R	(-263072)														KCND3 potassium voltage-gated channel subfamily D member 3(KCND3) Homo sapiens 607346~Spinocerebellar ataxia 19,616399~Brugada syndrome 9,
IGF1R insulin like growth factor 1 receptor(IGF1R) Homo sapiens 270450~Insulin-like growth factor I, resistance to,															KCNG1	unnamed (-501439), unnamed (-501431)
IGSF10	(+14794), (+14914), (+14916), (+15039), (+15168), (+15205)														KCNQ1	unnamed (+423396)
IGSF21	(-47128), (-47109), (-47092), (-47064)														KCNQ1 potassium voltage-gated channel subfamily Q member 1(KCNQ1) Homo sapiens 192500~Long QT syndrome 1,192500~Long QT syndrome 1, acquired, susceptibility to,220400~Jervell and Lange-Nielsen syndrome,607554~Atrial fibrillation, familial, 3,609621~Short QT syndrome 2,
INHBA	(+594903)														KDM4B	unnamed (+339717), unnamed (+339762)
ITGB6	(-13519), (-13361)														KLF14	unnamed (-208133)
ITGB6 integrin subunit beta 6(ITGB6) Homo sapiens 616221~Amelogenesis imperfecta, type IH,															KLHDC7B	unnamed (-1670)
KCNH5	(+242958), (+242969), (+243023)														KLHL35	unnamed (-20185)
KCNH7	(+320536), (+320692), (+320732), (+320845), (+320873), (+415190), (+415223), (+415246)														LAMP5	unnamed (-8472)
KCNIP4	(+420630), (+420774)														LBX1	unnamed (+10563), unnamed (+10584), unnamed (+10614), unnamed (+10644), unnamed (+10662), unnamed (+10701), unnamed (+11087)
KCNJ6	(+309772)														LCK	unnamed (+25396), unnamed (+25429), unnamed (+25479), unnamed (+25488)
KCNJ6 potassium voltage-gated channel subfamily J member 6(KCNJ6) Homo sapiens 614098~Keppen-Lubinsky syndrome,															LCK LCK proto-oncogene, Src family tyrosine kinase(LCK) Homo sapiens 615758~Immunodeficiency 22,
KCNK10	(+311656), (+311754), (+311791)														MAST4	unnamed (+568020), unnamed (+568218)
KCNU1	(+596423), (+596428), (+596471), (+596473), (+596508), (+596553), (+596604)														METRNL	unnamed (+2606)
KDM8	(-636604), (-636503)														MICALL2	unnamed (+214927), unnamed (+214944), unnamed (+214955)
KHDRBS3	(+333975)														MKLN1	unnamed (-385598)
KIAA0947	(-182977), (-182968), (-182869), (-182856)														MLXIP	unnamed (-23841), unnamed (-23755), unnamed (-23518)
KIAA1217	(-166863), (-166809), (-166709), (-166706)														MTX1	unnamed (-1576), unnamed (-1538), unnamed (-1319)
KIF21A	(+373751)														NARFL	unnamed (+1321), unnamed (+1335)
KIF21A kinesin family member 21A(KIF21A) Homo sapiens 135700~Fibrosis of extraocular muscles, congenital, 1,135700~Fibrosis of extraocular muscles, congenital, 3B,															NBPF1	unnamed (-18159), unnamed (-18117), unnamed (-17965)
KLF6	(-876889), (-666030), (-665986), (-665748)														NCOR2	unnamed (-11365), unnamed (-11155)
KLF6 Kruppel like factor 6(KLF6) Homo sapiens 176807~Prostate cancer, somatic,613659~Gastric cancer, somatic,															NFATC2	unnamed (+18153), unnamed (+18161)
KLHL25	(-337139)														NKX1-1	unnamed (-179282), unnamed (-179237), unnamed (-104509)
KRT12	(-11047), (-11021), (-10990), (-10963)														NPHP4	unnamed (+391078)
KRT12 keratin 12(KRT12) Homo sapiens 122100~Meesmann corneal dystrophy,															NPHP4 nephrocystin 4(NPHP4) Homo sapiens 606966~Nephronophthisis 4,606996~Senior-Loken syndrome 4,
KRT20	(+6970), (+6996), (+7027), (+7054)														NUAK1	unnamed (-105984), unnamed (-105969)
KRT40	(+91), (+139), (+158)														OST4	unnamed (+18348), unnamed (+18620), unnamed (+18639), unnamed (+18698), unnamed (+18777), unnamed (+18804)
LAMB1	(-44851), (-44809)														OTOP1	unnamed (+418850)
LAMB1 laminin subunit beta 1(LAMB1) Homo sapiens 615191~Lissencephaly 5,															PAX2	unnamed (+4682), unnamed (+4938), unnamed (+4967), unnamed (+4990), unnamed (+5010), unnamed (+5043), unnamed (+5046), unnamed (+5081)
LAMB4	(+82250), (+82292)														PAX2 paired box 2(PAX2) Homo sapiens 120330~Papillorenal syndrome,616002~Glomerulosclerosis, focal segmental, 7,
LDB2	(+141539), (+141631)														PAX3	unnamed (+5512), unnamed (+6403), unnamed (+6468), unnamed (+6649)
LHX1	(-239203), (-239080), (-239016)														PAX3 paired box 3(PAX3) Homo sapiens 122880~Craniofacial-deafness-hand syndrome,148820~Waardenburg syndrome, type 3,193500~Waardenburg syndrome, type 1,268220~Rhabdomyosarcoma 2, alveolar,
LMX1A	(-60495), (-60451), (-60386), (-60380), (-60365)														PCOLCE	unnamed (+132), unnamed (+153), unnamed (+183)
LRRC3B	(+87349), (+87388)														PEPD	unnamed (-102226)
MAF	(-360006)														PEPD peptidase D(PEPD) Homo sapiens 170100~Prolidase deficiency,
MAF MAF bZIP transcription factor(MAF) Homo sapiens 601088~Ayme-Gripp syndrome,610202~Cataract 21, multiple types,															PHYKPL	unnamed (-328637), unnamed (-327947), unnamed (-327939), unnamed (-327930), unnamed (-327916)
MAFB	(+669512), (+669624)														PHYKPL 5-phosphohydroxy-L-lysine phospho-lyase(PHYKPL) Homo sapiens 615011~Phosphohydroxylysinuria,
MAFB MAF bZIP transcription factor B(MAFB) Homo sapiens 166300~Multicentric carpotarsal osteolysis syndrome,															PINX1	unnamed (-177595)
MBIP	(+363776), (+364036)														PLCB4	unnamed (+198089)
MCTP2	(+307043)														PLCB4 phospholipase C beta 4(PLCB4) Homo sapiens 614669~Auriculocondylar syndrome 2,
MEX3C	(+87567)														POU3F3	unnamed (-8880)
MKKS	(+134776), (+134835)														PPP1R12C	unnamed (+31610), unnamed (+31629)
MKKS McKusick-Kaufman syndrome(MKKS) Homo sapiens 236700~McKusick-Kaufman syndrome,605231~Bardet-Biedl syndrome 6,															PPP1R18	unnamed (+1919), unnamed (+1922), unnamed (+1970), unnamed (+1997), unnamed (+2012), unnamed (+2015), unnamed (+2018), unnamed (+2122), unnamed (+2141), unnamed (+2150), unnamed (+2159)
MLIP	(+55798)														PPP1R2	unnamed (-36731), unnamed (-36708)
MMRN1	(+15625), (+15969), (+15978), (+15996), (+16046), (+56274), (+56555), (+56863), (+57111), (+57115), (+57202)														PQLC2	unnamed (+26997), unnamed (+27067), unnamed (+27176)
MN1	(+778185), (+778244), (+778265), (+778279), (+778299), (+778353)														PRDM16	unnamed (+179469)
MN1 MN1 proto-oncogene, transcriptional regulator(MN1) Homo sapiens 607174~Meningioma,															PRDM16 PR/SET domain 16(PRDM16) Homo sapiens 615373~Cardiomyopathy, dilated, 1LL,615373~Left ventricular noncompaction 8,
MRM1	(+96880), (+97003), (+97067)														PRKCZ	unnamed (+84098)
MSI2	(+458435), (+458445)														PRRC2A	unnamed (+2012), unnamed (+2062), unnamed (+2075), unnamed (+2079), unnamed (+2085), unnamed (+2139), unnamed (+2173)
MSRB2	(-97239), (-97116)														PRSS45	unnamed (-66674)
MVB12B	(-219267), (-219226), (-219223), (-219196), (-219184), (-218332)														PRSS50	unnamed (+1145)
MYOM2	(+798959), (+799234), (+800058), (+800288), (+800322), (+802604), (+802679)														PSMB8	unnamed (-1721), unnamed (-1708), unnamed (-1699), unnamed (-1514)
NEDD1	(+623073), (+623115)														PSMB8 proteasome subunit beta 8(PSMB8) Homo sapiens 256040~Autoinflammation, lipodystrophy, and dermatosis syndrome,
NEK10	(+659227), (+659266)														PTPRS	unnamed (+31920), unnamed (+31965)
NETO1	(-983649)														PXDC1	unnamed (+8704), unnamed (+8728), unnamed (+8783)
NOG	(-273007), (-272847)														QRFP	unnamed (-43725), unnamed (-43720)
NOG noggin(NOG) Homo sapiens 184460~Stapes ankylosis with broad thumb and toes,185800~Symphalangism, proximal, 1A,186500~Multiple synostoses syndrome 1,186570~Tarsal-carpal coalition syndrome,611377~Brachydactyly, type B2,															RABAC1	unnamed (+29936)
NPAS3	(+670280), (+670399), (+692284), (+692334), (+692342), (+692514), (+692735), (+702661), (+702731), (+702817), (+702844), (+703037), (+756989), (+757132)														RBBP6	unnamed (+71388), unnamed (+71395)
NPR3	(+71490), (+71506)														RBBP8NL	unnamed (-46041), unnamed (-45993), unnamed (-45930)
NPR3 natriuretic peptide receptor 3(NPR3) Homo sapiens Hypertension, salt-resistant~Hypertension, salt-resistant,															RCOR2	unnamed (-3547)
NR1D2	(+174021), (+174179), (+174246), (+174500), (+174611)														RPL27A	unnamed (+128769), unnamed (+128812), unnamed (+128999), unnamed (+129090)
NR4A2	(+605247), (+605261), (+605347), (+605377), (+605411)														S1PR5	unnamed (-1603), unnamed (-1225), unnamed (-1185)
NRP1	(-220585)														SALL3	unnamed (-254268), unnamed (+42172)
NRSN1	(-491957), (-491582), (-491439), (-491403)														SARS	unnamed (+26850), unnamed (+26853), unnamed (+26910), unnamed (+26933)
NTM	(+743748), (+743821), (+743918), (+743974)														SCARB1	unnamed (+357230), unnamed (+357440)
NXPE2	(+238110), (+238203), (+238371)														SCARB1 scavenger receptor class B member 1(SCARB1) Homo sapiens 610762~High density lipoprotein cholesterol level QTL6,
NYAP2	(+18442)														SCCPDH	unnamed (+65601)
OFCC1	(-210635)														SDCCAG8	unnamed (+233902)
OPCML	(+288236), (+288292), (+288389), (+288462)														SDCCAG8 serologically defined colon cancer antigen 8(SDCCAG8) Homo sapiens 613615~Senior-Loken syndrome 7,615993~Bardet-Biedl syndrome 16,
OPCML opioid binding protein/cell adhesion molecule like(OPCML) Homo sapiens 167000~Ovarian cancer, somatic,															SERPING1	unnamed (+47654), unnamed (+47670)
OPN5	(+226644)														SERPING1 serpin family G member 1(SERPING1) Homo sapiens 106100~Angioedema, hereditary, types I and II,120790~Complement component 4, partial deficiency of,
OR10D3	(-130059), (-130011), (-129719)														SFN	unnamed (-362), unnamed (-334), unnamed (+47)
OR10G7	(-16487), (-16195), (-16147)														SHANK2	unnamed (+524378), unnamed (+524434)
OR10S1	(+692), (+794)														SHANK2 SH3 and multiple ankyrin repeat domains 2(SHANK2) Homo sapiens 613436~Autism susceptibility 17,
OR52J3	(+722)														SLC17A7	unnamed (+11703), unnamed (+11861)
OTUD1	(+603032), (+603086), (+603186), (+603189)														SLC22A23	unnamed (-286763), unnamed (-286739), unnamed (-286684)
P2RY12	(-59103), (-58983), (-58981), (-58858), (-58729), (-58692)														SLC26A10	unnamed (+6903), unnamed (+6923), unnamed (+6929), unnamed (+7002)
P2RY12 purinergic receptor P2Y12(P2RY12) Homo sapiens 609821~Bleeding disorder, platelet-type, 8,															SLC9A3	unnamed (+59929), unnamed (+60019), unnamed (+60082)
PABPC4L	(-820854)														SMIM19	unnamed (-61710), unnamed (-61690)
PACRGL	(+827612), (+827756)														SMUG1	unnamed (-18843)
PAX6	(-213367), (-213321)														SOCS3	unnamed (-1562)
PAX6 paired box 6(PAX6) Homo sapiens 106210~Aniridia,106210~Cataract with late-onset corneal dystrophy,120200~Coloboma, ocular,120430~Coloboma of optic nerve,120430~Morning glory disc anomaly,136520~Foveal hypoplasia 1,148190~Keratitis,165550~Optic nerve hypoplasia,206700~Gillespie syndrome,604229~Peters anomaly,															SOX1	unnamed (+276921), unnamed (+277008)
PBX3	(+360144), (+360185), (+360188), (+360215), (+360227), (+361079)														SPACA7	unnamed (-31799), unnamed (-31712)
PCDH17	(+92310), (+92336), (+92361), (+92419), (+92619)														SRSF7	unnamed (+2155), unnamed (+2168), unnamed (+2188), unnamed (+2213), unnamed (+2337), unnamed (+2344), unnamed (+2347), unnamed (+2385), unnamed (+2442), unnamed (+2518), unnamed (+2522)
PCLO	(+212030), (+212165), (+212279), (+212755), (+212819)														ST5	unnamed (+99450), unnamed (+99541), unnamed (+99728), unnamed (+99771)
PCLO piccolo presynaptic cytomatrix protein(PCLO) Homo sapiens 608027~Pontocerebellar hypoplasia, type 3,															STK19	unnamed (-984), unnamed (-969), unnamed (-951), unnamed (-947), unnamed (-903), unnamed (-834), unnamed (-736), unnamed (-695)
PCTP	(+569713), (+569873)														STOX2	unnamed (+81318), unnamed (+83548)
PDLIM3	(-130762), (-130525)														SYT6	unnamed (-3029)
PDSS1	(-156685)														TBC1D14	unnamed (+1987)
PDSS1 prenyl (decaprenyl) diphosphate synthase, subunit 1(PDSS1) Homo sapiens 614651~Coenzyme Q10 deficiency, primary, 2,															THBS2	unnamed (-386350)
PELI2	(+202870), (+202946)														THBS2 thrombospondin 2(THBS2) Homo sapiens 603932~Lumbar disc herniation, susceptibility to,
PFKP	(-879917)														THBS3	unnamed (+517), unnamed (+736), unnamed (+774)
PFN2	(-12254)														TIMM13	unnamed (-2817), unnamed (-2668), unnamed (-1811)
PID1	(-136049), (-136028), (-136010), (-136007), (-135977)														TLX1	unnamed (+89207), unnamed (+89593), unnamed (+89632), unnamed (+89650), unnamed (+89680), unnamed (+89710), unnamed (+89731)
PIP4K2A	(-198083)														TMEM59L	unnamed (-2406), unnamed (-2369)
PLEKHA3	(+73992), (+74007), (+74147), (+231483), (+232320), (+232359), (+233867), (+233978), (+234062), (+234171), (+234528), (+234549), (+234603), (+234663), (+295038), (+295075), (+295093), (+295234), (+295699)														TNRC6A	unnamed (-118130), unnamed (-118123)
PMCH	(-281646), (-281621), (-281434)														TNXB	unnamed (-51124), unnamed (-51119), unnamed (-51107), unnamed (-51046), unnamed (-51032), unnamed (-50828)
PMFBP1	(-257347), (-257236)														TNXB tenascin XB(TNXB) Homo sapiens 606408~Ehlers-Danlos syndrome due to tenascin X deficiency,615963~Vesicoureteral reflux 8,
PMP2	(+54401)														TPCN2	unnamed (+441064)
PPARGC1A	(-486683), (-486525), (-486188), (-225248), (-225201), (+95206), (+95246), (+97897), (+97916), (+98040), (+98273), (+98535), (+99441), (+99578), (+99631), (+100089), (+100149)														TPCN2 two pore segment channel 2(TPCN2) Homo sapiens 612267~Skin/hair/eye pigmentation 10, blond/brown hair,
PPFIA2	(+483971), (+484041)														TRIO	unnamed (+296649), unnamed (+297055)
PPP2R2B	(+264637)														TTC9B	unnamed (-7161)
PPP2R2B protein phosphatase 2 regulatory subunit Bbeta(PPP2R2B) Homo sapiens 604326~Spinocerebellar ataxia 12,															UBTF	unnamed (+11398), unnamed (+11494), unnamed (+11739)
PPP2R2D	(-594650), (-594592)														UNCX	unnamed (+11640), unnamed (+11651), unnamed (+11668)
PRKCA	(+413796)														URI1	unnamed (-67072)
PRKCA protein kinase C alpha(PRKCA) Homo sapiens Pituitary tumor, invasive~Pituitary tumor, invasive,															VDAC3	unnamed (+85167), unnamed (+85187)
PRKCQ	(-556149), (-141892), (-141820), (-141786)														VPS18	unnamed (+1583), unnamed (+1649)
PRKD1	(+342424), (+342438), (+342566), (+342871)														WDR27	unnamed (+61260)
PRLHR	(+121652), (+121755)														WDR66	unnamed (+74432)
PROX1	(-31611), (-31291), (-31219), (+179819)														XKR6	unnamed (+183894)
PSIP1	(-895486)														YPEL4	unnamed (+4756), unnamed (+4772)
PSMD7	(-720437), (-720427), (-720381)														ZDHHC4	unnamed (+14220), unnamed (+14277), unnamed (+14311), unnamed (+14325)
PTCHD4	(+60006)														ZMYND8	unnamed (+4746), unnamed (+4816), unnamed (+4903), unnamed (+4940)
PTPRC	(+219891), (+220044), (+220074), (+220080)														ZNF853	unnamed (-23892), unnamed (-23835), unnamed (-23801), unnamed (-23787)
PTPRC protein tyrosine phosphatase, receptor type C(PTPRC) Homo sapiens 608971~Severe combined immunodeficiency, T cell-negative, B-cell/natural killer-cell positive,609532~Hepatitic C virus, susceptibility to,
RAB11FIP2	(-427394), (-427291)
RBFOX1	(-875016), (-789809), (-789792), (-789714), (-789494), (-789347), (-374619), (-374508), (-374499), (-374336), (-316114), (-316105), (-315582), (-315570), (-315353), (-315285), (-315028), (-262621), (-239377), (-118301), (-105185), (-105044), (+111), (+260), (+308), (+449), (+451), (+509), (+765), (+62236), (+104843), (+104909), (+105043), (+105178), (+105251), (+105277), (+263697), (+263706), (+2…
RBMS1	(+279974), (+280132)
RCN1	(-59620), (-59574)
RGS1	(-58775), (-58558), (-58508)
RGS21	(+199960), (+200177), (+200227)
RHBDD1	(+170345), (+170483)
RNF144A	(+132641), (+708493), (+708544), (+749263), (+749274), (+749317), (+749677), (+749967)
RORB	(+76715), (+76743)
RPS6KC1	(+905078), (+905398), (+905470)
RXRG	(+27986), (+28030), (+28095), (+28101), (+28116)
RYR2	(+568613), (+568714)
RYR2 ryanodine receptor 2(RYR2) Homo sapiens 600996~Arrhythmogenic right ventricular dysplasia 2,604772~Ventricular tachycardia, catecholaminergic polymorphic, 1,
SALL3	(-725212)
SCN1A	(+29587), (+29673), (+29679), (+29743), (+29746), (+29751), (+29761), (+29797)
SCN1A sodium voltage-gated channel alpha subunit 1(SCN1A) Homo sapiens 604403~Epilepsy, generalized, with febrile seizures plus, type 2,604403~Febrile seizures, familial, 3A,607208~Dravet syndrome,609634~Migraine, familial hemiplegic, 3,
SEMA3C	(-154539), (-154391)
SEMA6D	(+367079), (+367092), (+367095), (+368015)
SETBP1	(+643969), (+644045), (+644135)
SETBP1 SET binding protein 1(SETBP1) Homo sapiens 269150~Schinzel-Giedion midface retraction syndrome,616078~Mental retardation, autosomal dominant 29,
SFMBT2	(+272891), (+687148), (+687220), (+687254)
SFRP2	(-531785), (-531559), (-531484), (-531481), (-531347), (-531338)
SHCBP1	(-28107), (-28054)
SHH	(-574104)
SHH sonic hedgehog(SHH) Homo sapiens 142945~Holoprosencephaly-3,147250~Single median maxillary central incisor,269160~Schizencephaly,611638~Microphthalmia with coloboma 5,
SLC14A2	(-289934), (-289858), (-289768)
SLC24A5	(-35404), (-35391), (-35388), (-34468)
SLC24A5 solute carrier family 24 member 5(SLC24A5) Homo sapiens 113750~Albinism, oculocutaneous, type VI,113750~Skin/hair/eye pigmentation 4, fair/dark skin,
SLC25A36	(-210841)
SLC7A11	(-446661)
SLCO3A1	(-243719), (-243652)
SMAD4	(+79540)
SMAD4 SMAD family member 4(SMAD4) Homo sapiens 139210~Myhre syndrome,174900~Polyposis, juvenile intestinal,175050~Juvenile polyposis/hereditary hemorrhagic telangiectasia syndrome,260350~Pancreatic cancer, somatic,
SMLR1	(-85121)
SMYD2	(-113471)
SNAP25	(+80557), (+80616)
SNAP25 synaptosome associated protein 25(SNAP25) Homo sapiens 616330~Myasthenic syndrome, congenital, 18,
SNX9	(-421798)
SORBS2	(+290382), (+290619)
SOX11	(-209738), (-209708), (+633142), (+633264), (+814741)
SOX11 SRY-box 11(SOX11) Homo sapiens 615866~Mental retardation, autosomal dominant, 27,
SOX14	(+234029)
SPATA8	(+87285), (+87420), (+87533)
SSTR1	(-82326)
STAB2	(-487037), (-486927), (-486891), (-486833)
STAC	(-672909)
STRA8	(+103965), (+104090)
STT3B	(-210051), (-209503)
STT3B STT3B, catalytic subunit of the oligosaccharyltransferase complex(STT3B) Homo sapiens 615597~Congenital disorder of glycosylation, type Ix,
SUGCT	(+973228)
SUGCT succinyl-CoA:glutarate-CoA transferase(SUGCT) Homo sapiens 231690~Glutaric aciduria III,
SV2B	(+509691), (+509758)
SYT16	(+806609), (+806663), (+806674)
TAPT1	(-530729), (-530637)
TARS	(-658041), (-658025)
TENM2	(-488874), (-488855), (+228567), (+228643)
TENM3	(-395182), (-377928), (+28383)
TENM3 teneurin transmembrane protein 3(TENM3) Homo sapiens 615145~Microphthalmia, isolated, with coloboma 9,
TFAP2A	(+265283)
TFAP2A transcription factor AP-2 alpha(TFAP2A) Homo sapiens 113620~Branchiooculofacial syndrome,
THRB	(+374904), (+375015), (+375269), (+375336), (+375494)
THRB thyroid hormone receptor beta(THRB) Homo sapiens 145650~Thyroid hormone resistance, selective pituitary,188570~Thyroid hormone resistance,274300~Thyroid hormone resistance, autosomal recessive,
TINAG	(-233741)
TMEM114	(+226054), (+226138), (+226574), (+245821), (+245850), (+245930), (+921256), (+921264), (+945301), (+945646), (+975540), (+975558), (+975672), (+975769), (+975778)
TMEM132D	(+656240)
TMEM200A	(+305163)
TMEM260	(-258548), (-258472)
TMPO	(-985091), (-985049), (-334981), (-334950), (-334706)
TMPO thymopoietin(TMPO) Homo sapiens 613740~Cardiomyopathy, dilated, 1T,
TNC	(+69800), (+70205)
TNC tenascin C(TNC) Homo sapiens 615629~Deafness, autosomal dominant 56,
TNFSF8	(-118039), (-117634)
TRIM42	(+53007)
TRPM6	(+313986), (+314014)
TRPM6 transient receptor potential cation channel subfamily M member 6(TRPM6) Homo sapiens 602014~Hypomagnesemia 1, intestinal,
TSC22D2	(-424972)
TSHZ3	(-526212), (-526197), (-526179), (-526158)
TTC21B	(-90191), (-90105), (-90099), (-90035), (-90032), (-90027), (-90017), (-89981)
TTC21B tetratricopeptide repeat domain 21B(TTC21B) Homo sapiens 613819~Short-rib thoracic dysplasia 4 with or without polydactyly,613820~Nephronophthisis 12,
TTN	(+31256), (+31721), (+31862), (+31880), (+31917), (+92292), (+92352), (+92406), (+92427), (+92784), (+92893), (+92977), (+93088), (+94596), (+94635), (+95472), (+252808), (+252948), (+252963)
TTN titin(TTN) Homo sapiens 600334~Tibial muscular dystrophy, tardive,603689~Myopathy, proximal, with early respiratory muscle involvement,604145~Cardiomyopathy, dilated, 1G,608807~Muscular dystrophy, limb-girdle, type 2J,611705~Myopathy, early-onset, with fatal cardiomyopathy,613765~Cardiomyopathy, familial hypertrophic, 9,
TWIST2	(-86069)
TWIST2 twist family bHLH transcription factor 2(TWIST2) Homo sapiens 200110~Ablepharon-macrostomia syndrome,209885~Barber-Say syndrome,227260~Focal facial dermal dysplasia 3, Setleis type,
UBE2E2	(-821542)
URI1	(+231158), (+231542), (+231612)
USH2A	(-98552), (-98499), (-98477), (-98438), (-98287)
USH2A usherin(USH2A) Homo sapiens 276901~Usher syndrome, type 2A,613809~Retinitis pigmentosa 39,
VPS35	(+39459), (+39512)
VPS35 VPS35, retromer complex component(VPS35) Homo sapiens 614203~Parkinson disease 17,
VRK1	(+520084), (+520351)
VRK1 vaccinia related kinase 1(VRK1) Homo sapiens 607596~Pontocerebellar hypoplasia type 1A,
VRK2	(-166791), (-166708), (-166599), (-166567), (-166441)
WWC1	(-778784), (-778708)
WWC1 WW and C2 domain containing 1(WWC1) Homo sapiens 615602~Memory, enhanced, QTL,
ZDHHC14	(+20333)
ZFHX3	(-528018), (-527972), (-527962), (-220308), (-220303), (-220272), (-220264), (-220216), (-220107), (+618773), (+618884)
ZFHX3 zinc finger homeobox 3(ZFHX3) Homo sapiens 176807~Prostate cancer, susceptibility to, somatic,
ZHX2	(-74554)
ZNF385D	(-630315)
ZNF507	(-469889), (-469868), (-469850), (-469835)
ZNF536	(-199003), (-198619), (-198549)
ZNF703	(-314954), (-314949), (-314906), (-314904), (-314869), (-314824), (-314773)
ZP4	(+279875), (+279976)
