# Supplementary material for: High-resolution analyses of human sperm dynamic methylome reveal thousands of novel age-related epigenetic alterations
Source: Clin Epigenetics. 2020 Dec 14;12:192. doi: 10.1186/s13148-020-00988-1 (PMC7735420; doi:10.1186/s13148-020-00988-1)
Supplement: Supplementary file 3 — Additional file 3: Table S5. Enriched gene lists by GREAT in hyper- or Hypomethylated regions. [file 13148_2020_988_MOESM3_ESM.xlsx]

## Sheet: Hyper_GREAT_enriched
Supplementary Table S5. Enriched gene lists by GREAT in hyper- or Hypomethylated regions.
Ontology	# Term Name	Hyper Rank	Hyper Raw P-Value	Hyper FDR Q-Val	Hyper Fold Enrichment	Hyper Foreground Region Hits	Hyper Total Regions	Hyper Region Set Coverage	Hyper Foreground Gene Hits	Total Genes Annotated
Ensembl Genes	RBFOX1	1	9.55458e-215	1.77228e-210	6.1819	328	397	2.42%	1	1
	ZFAT	2	3.85301e-68	3.57348e-64	5.7794	112	145	0.83%	1	1
	TMEM114	3	6.36137e-58	3.93324e-54	5.9727	91	114	0.67%	1	1
	PPARGC1A	4	1.61584e-51	7.49305e-48	5.7297	85	111	0.63%	1	1
	KHDRBS3	5	2.73776e-51	1.01565e-47	5.4039	91	126	0.67%	1	1
	HSBP1	6	3.27443e-42	1.01229e-38	5.4283	74	102	0.55%	1	1
	NPAS3	7	2.77648e-39	7.35727e-36	5.8196	63	81	0.46%	1	1
	CDH26	8	9.39503e-37	2.17835e-33	4.9424	72	109	0.53%	1	1
	TTN	9	1.36794e-36	2.81933e-33	6.2946	53	63	0.39%	1	1
	EGLN3	10	2.31064e-35	4.28600e-32	5.5424	60	81	0.44%	1	1
	CDH13	11	8.59941e-33	1.45009e-29	4.9368	64	97	0.47%	1	1
	PLEKHA3	12	1.08509e-31	1.67727e-28	5.5854	53	71	0.39%	1	1
	CSMD1	13	3.93270e-29	5.61136e-26	3.4892	90	193	0.66%	1	1
	MAF	14	2.22574e-28	2.94894e-25	4.0919	70	128	0.52%	1	1
	ST3GAL1	15	6.40871e-28	7.92501e-25	4.6664	58	93	0.43%	1	1
	TENM2	16	7.79374e-28	9.03538e-25	4.4181	62	105	0.46%	1	1
	TENM3	17	4.89978e-26	5.34624e-23	3.6440	75	154	0.55%	1	1
	DSEL	18	5.33880e-26	5.50164e-23	4.7210	53	84	0.39%	1	1
	ARHGAP15	19	1.46677e-25	1.43195e-22	4.9545	49	74	0.36%	1	1
	CDH4	20	2.33191e-25	2.16273e-22	3.4205	80	175	0.59%	1	1
	ZFHX3	21	2.45922e-25	2.17219e-22	3.9541	65	123	0.48%	1	1
	ADAMTS16	22	2.29545e-24	1.93537e-21	4.1728	58	104	0.43%	1	1
	DAOA	23	2.69539e-24	2.17377e-21	4.2756	56	98	0.41%	1	1
	SOX11	24	3.98033e-24	3.07630e-21	3.6869	68	138	0.50%	1	1
	TSHZ2	25	5.95569e-24	4.41888e-21	4.5428	51	84	0.38%	1	1
	CBLN4	26	8.11195e-24	5.78725e-21	5.6117	39	52	0.29%	1	1
	PSMD7	27	1.77014e-23	1.21609e-20	4.8477	46	71	0.34%	1	1
	MYOM2	28	2.01207e-23	1.33292e-20	3.3450	76	170	0.56%	1	1
	GRIK1	29	2.04224e-23	1.30626e-20	5.1070	43	63	0.32%	1	1
	TMEM132D	30	1.45308e-21	8.98438e-19	3.2996	71	161	0.52%	1	1
	AKR1E2	31	2.75812e-21	1.65033e-18	4.0057	53	99	0.39%	1	1
	ARL4C	32	2.15972e-20	1.25189e-17	4.6214	42	68	0.31%	1	1
	BACH1	33	2.38832e-20	1.34245e-17	5.3445	35	49	0.26%	1	1
	TMX3	34	4.47257e-20	2.44005e-17	4.6481	41	66	0.30%	1	1
	GLT1D1	35	2.20248e-19	1.16725e-16	3.5813	56	117	0.41%	1	1
	CADM2	36	4.47345e-18	2.30495e-15	4.4214	39	66	0.29%	1	1
	CNTN6	37	9.48704e-18	4.75608e-15	4.4426	38	64	0.28%	1	1
	FAM86A	38	1.90134e-17	9.28103e-15	4.2913	39	68	0.29%	1	1
	VEZT	39	1.78126e-16	8.47195e-14	5.8456	25	32	0.18%	1	1
	CMPK2	40	1.86934e-16	8.66859e-14	3.7412	44	88	0.32%	1	1
	PCLO	41	3.51376e-16	1.58968e-13	5.2376	28	40	0.21%	1	1
	RNF144A	42	3.80131e-16	1.67882e-13	4.2756	36	63	0.27%	1	1
	NTM	43	7.21388e-16	3.11187e-13	3.0031	59	147	0.44%	1	1
	LMO3	44	8.58642e-16	3.61976e-13	4.4894	33	55	0.24%	1	1
	VRK1	45	9.22686e-16	3.80331e-13	3.6178	44	91	0.32%	1	1
	DCT	46	2.52489e-15	1.01814e-12	4.9882	28	42	0.21%	1	1
	METAP2	47	6.43999e-15	2.54160e-12	5.3445	25	35	0.18%	1	1
	WWC1	48	7.61026e-15	2.94089e-12	4.2572	33	58	0.24%	1	1
	F11	49	1.16523e-14	4.41101e-12	5.4417	24	33	0.18%	1	1
	NCAM2	50	1.50414e-14	5.58007e-12	4.1850	33	59	0.24%	1	1
	SMAD4	51	2.01524e-14	7.32955e-12	6.2353	20	24	0.15%	1	1
	COL22A1	52	3.50059e-14	1.24870e-11	3.5630	40	84	0.29%	1	1
	MSR1	53	3.53792e-14	1.23820e-11	3.6926	38	77	0.28%	1	1
	HS3ST4	54	4.70518e-14	1.61623e-11	3.9750	34	64	0.25%	1	1
	CDH8	55	6.33122e-14	2.13523e-11	4.1282	32	58	0.24%	1	1
	TRIML1	56	6.62954e-14	2.19592e-11	3.2922	44	100	0.32%	1	1
	PID1	57	7.76905e-14	2.52821e-11	4.5544	28	46	0.21%	1	1
	SPP2	57	7.76905e-14	2.52821e-11	4.5544	28	46	0.21%	1	1
	GTDC1	59	8.59250e-14	2.70140e-11	3.9138	34	65	0.25%	1	1
	MEX3C	60	9.58919e-14	2.96450e-11	5.1307	24	35	0.18%	1	1
	TUSC3	61	2.99185e-13	9.09768e-11	4.1568	30	54	0.22%	1	1
	APOB	62	3.29915e-13	9.87032e-11	4.2546	29	51	0.21%	1	1
	LSAMP	63	3.38439e-13	9.96460e-11	3.8581	33	64	0.24%	1	1
	OLFM3	64	3.55700e-13	1.03092e-10	4.4894	27	45	0.20%	1	1
	ZFP64	65	5.98844e-13	1.70892e-10	3.7987	33	65	0.24%	1	1
	MC3R	66	9.59643e-13	2.69703e-10	5.1441	22	32	0.16%	1	1
	SNX19	67	9.68964e-13	2.68258e-10	3.4606	37	80	0.27%	1	1
	NETO1	68	1.04333e-12	2.84600e-10	3.7412	33	66	0.24%	1	1
	TMEM75	69	1.07655e-12	2.89406e-10	4.0084	30	56	0.22%	1	1
	FBXO15	70	1.25119e-12	3.31547e-10	4.0941	29	53	0.21%	1	1
	PRKCQ	71	1.42814e-12	3.73107e-10	3.2532	40	92	0.29%	1	1
	SFMBT2	72	2.00018e-12	5.15296e-10	3.2788	39	89	0.29%	1	1
	CACNA2D1	73	2.51245e-12	6.38402e-10	4.9882	22	33	0.16%	1	1
	KLF6	74	2.85039e-12	7.14484e-10	2.6006	57	164	0.42%	1	1
	ZNF385D	75	3.06527e-12	7.58103e-10	4.2088	27	48	0.20%	1	1
	GCA	76	3.13857e-12	7.66017e-10	5.8557	18	23	0.13%	1	1
	GSDMC	77	3.34514e-12	8.05831e-10	4.6045	24	39	0.18%	1	1
	STXBP6	78	7.00605e-12	1.66609e-9	4.6512	23	37	0.17%	1	1
	CDH11	79	7.13984e-12	1.67642e-9	4.3502	25	43	0.18%	1	1
	KRTAP11-1	80	7.57294e-12	1.75588e-9	6.9835	14	15	0.10%	1	1
	CDH19	81	1.12828e-11	2.58375e-9	4.0404	27	50	0.20%	1	1
	KDM8	82	1.45827e-11	3.29870e-9	3.6242	31	64	0.23%	1	1
	DYNLRB2	83	1.82492e-11	4.07836e-9	3.5211	32	68	0.24%	1	1
	GPR65	84	1.83846e-11	4.05971e-9	5.2653	19	27	0.14%	1	1
	KCNK9	85	2.15325e-11	4.69891e-9	3.1821	37	87	0.27%	1	1
	SV2B	86	2.52508e-11	5.44624e-9	4.9882	20	30	0.15%	1	1
	PCDH17	87	2.83037e-11	6.03455e-9	4.1568	25	45	0.18%	1	1
	GATA3	88	4.31229e-11	9.08962e-9	3.2331	35	81	0.26%	1	1
	MPDZ	89	4.58923e-11	9.56468e-9	3.9702	26	49	0.19%	1	1
	KLRK1	90	5.30379e-11	1.09311e-8	6.5470	14	16	0.10%	1	1
	MYO16	91	5.32502e-11	1.08543e-8	3.5630	30	63	0.22%	1	1
	DCC	92	5.40808e-11	1.09038e-8	4.0665	25	46	0.18%	1	1
	OPCML	93	5.52071e-11	1.10111e-8	2.5784	51	148	0.38%	1	1
	CHL1	94	7.05443e-11	1.39205e-8	4.4489	22	37	0.16%	1	1
	MITF	95	8.33860e-11	1.62813e-8	3.8908	26	50	0.19%	1	1
	KCNIP4	95	8.33860e-11	1.62813e-8	3.8908	26	50	0.19%	1	1
	KIAA0947	97	9.28008e-11	1.77460e-8	3.2202	34	79	0.25%	1	1
	BNIP2	98	1.26585e-10	2.39594e-8	4.9022	19	29	0.14%	1	1
	USH2A	99	1.44735e-10	2.71181e-8	4.6764	20	32	0.15%	1	1
	TMPO	99	1.44735e-10	2.71181e-8	4.6764	20	32	0.15%	1	1
	NRXN3	101	3.26814e-10	6.00205e-8	3.8175	25	49	0.18%	1	1
	SETBP1	102	3.39084e-10	6.16635e-8	3.6075	27	56	0.20%	1	1
	OR52J3	103	3.48031e-10	6.26761e-8	6.4847	13	15	0.10%	1	1
	CDH7	104	4.18671e-10	7.46725e-8	3.4917	28	60	0.21%	1	1
	DGKB	105	6.37653e-10	1.12646e-7	4.2467	21	37	0.15%	1	1
	SLC24A5	106	9.86221e-10	1.72579e-7	5.2051	16	23	0.12%	1	1
	KLRD1	107	1.03683e-9	1.79740e-7	5.8196	14	18	0.10%	1	1
	GRIA1	108	1.38736e-9	2.38279e-7	4.2756	20	35	0.15%	1	1
	TYRP1	108	1.38736e-9	2.38279e-7	4.2756	20	35	0.15%	1	1
	WWOX	110	2.00834e-9	3.38660e-7	3.4739	26	56	0.19%	1	1
	GPR125	111	2.15056e-9	3.59377e-7	3.6648	24	49	0.18%	1	1
	GPR151	112	2.58821e-9	4.28650e-7	4.9882	16	24	0.12%	1	1
	PPP2R2B	112	2.58821e-9	4.28650e-7	4.9882	16	24	0.12%	1	1
	KCNH7	114	2.72683e-9	4.43683e-7	4.1568	20	36	0.15%	1	1
	HNMT	115	3.14156e-9	5.06719e-7	4.4894	18	30	0.13%	1	1
	ROBO1	116	3.22150e-9	5.15134e-7	3.4130	26	57	0.19%	1	1
	MTNR1A	117	3.60932e-9	5.72216e-7	3.5915	24	50	0.18%	1	1
	NOVA1	118	4.33016e-9	6.80679e-7	3.9282	21	40	0.15%	1	1
	PACRGL	119	4.74265e-9	7.39255e-7	3.6616	23	47	0.17%	1	1
	GALNTL6	120	5.97384e-9	9.23406e-7	4.1813	19	34	0.14%	1	1
	NRSN1	120	5.97384e-9	9.23406e-7	4.1813	19	34	0.14%	1	1
	CDH5	120	5.97384e-9	9.23406e-7	4.1813	19	34	0.14%	1	1
	DNER	123	6.28978e-9	9.48530e-7	4.7887	16	25	0.12%	1	1
	PMP22	124	9.30446e-9	1.39184e-6	3.0562	29	71	0.21%	1	1
	TINAG	125	1.00720e-8	1.49460e-6	5.2376	14	20	0.10%	1	1
	EPHA5	126	1.04673e-8	1.54094e-6	3.6580	22	45	0.16%	1	1
	KCNK10	127	1.14203e-8	1.66799e-6	4.0618	19	35	0.14%	1	1
	PMAIP1	127	1.14203e-8	1.66799e-6	4.0618	19	35	0.14%	1	1
	CELF2	129	1.24645e-8	1.79228e-6	2.8504	32	84	0.24%	1	1
	GRM3	130	1.29834e-8	1.85253e-6	4.8798	15	23	0.11%	1	1
	BTBD3	131	1.30231e-8	1.84401e-6	3.1566	27	64	0.20%	1	1
	NSUN6	132	1.30861e-8	1.83889e-6	4.2088	18	32	0.13%	1	1
	ARPP21	133	1.41995e-8	1.98035e-6	4.3862	17	29	0.13%	1	1
	MDFIC	134	1.43081e-8	1.98060e-6	4.6045	16	26	0.12%	1	1
	CA10	135	1.71491e-8	2.35629e-6	3.8371	20	39	0.15%	1	1
	FOXB1	136	1.75192e-8	2.38944e-6	3.5785	22	46	0.16%	1	1
	RAB11FIP2	137	1.94334e-8	2.63117e-6	3.1080	27	65	0.20%	1	1
	PFKP	138	2.02996e-8	2.72853e-6	2.4542	41	125	0.30%	1	1
	NEDD1	139	2.11365e-8	2.82058e-6	3.9490	19	36	0.14%	1	1
	SLCO3A1	140	2.11452e-8	2.80159e-6	3.4419	23	50	0.17%	1	1
	SPATA19	141	2.41952e-8	3.18295e-6	2.7841	32	86	0.24%	1	1
	IL1RAP	142	2.64650e-8	3.45703e-6	4.9882	14	21	0.10%	1	1
	TMEM200A	142	2.64650e-8	3.45703e-6	4.9882	14	21	0.10%	1	1
	NYAP2	144	2.86599e-8	3.69176e-6	4.2400	17	30	0.13%	1	1
	IGSF21	145	2.87626e-8	3.67944e-6	3.5024	22	47	0.16%	1	1
	CRBN	146	3.03086e-8	3.85065e-6	4.6764	15	24	0.11%	1	1
	CCBE1	146	3.03086e-8	3.85065e-6	4.6764	15	24	0.11%	1	1
	ROBO2	148	3.79745e-8	4.75939e-6	3.8423	19	37	0.14%	1	1
	TMC3	148	3.79745e-8	4.75939e-6	3.8423	19	37	0.14%	1	1
	DOK5	150	5.11254e-8	6.32217e-6	3.6499	20	41	0.15%	1	1
	TTC21B	151	5.95958e-8	7.32081e-6	5.8790	11	14	0.08%	1	1
	SCN1A	151	5.95958e-8	7.32081e-6	5.8790	11	14	0.08%	1	1
	FOXP1	153	6.06718e-8	7.35557e-6	2.9709	27	68	0.20%	1	1
	KCNV1	154	6.27451e-8	7.55753e-6	4.2756	16	28	0.12%	1	1
	MGST1	154	6.27451e-8	7.55753e-6	4.2756	16	28	0.12%	1	1
	FAM114A2	156	6.37501e-8	7.58014e-6	4.7615	14	22	0.10%	1	1
	HNF4G	156	6.37501e-8	7.58014e-6	4.7615	14	22	0.10%	1	1
	SMLR1	158	6.63369e-8	7.78786e-6	4.4894	15	25	0.11%	1	1
	MEX3B	159	6.63866e-8	7.74468e-6	3.7412	19	38	0.14%	1	1
	GAP43	160	7.35036e-8	8.52137e-6	3.3594	22	49	0.16%	1	1
	IRX1	161	9.50396e-8	1.09496e-5	2.3107	42	136	0.31%	1	1
	EPHA7	162	1.01738e-7	1.16490e-5	3.4158	21	46	0.15%	1	1
	IGFBP3	162	1.01738e-7	1.16490e-5	3.4158	21	46	0.15%	1	1
	BRINP1	164	1.03589e-7	1.17163e-5	3.9750	17	32	0.13%	1	1
	OTUD1	164	1.03589e-7	1.17163e-5	3.9750	17	32	0.13%	1	1
	SLC25A46	166	1.03784e-7	1.15969e-5	5.2816	12	17	0.09%	1	1
	FAT4	167	1.13162e-7	1.25691e-5	3.6452	19	39	0.14%	1	1
	SLC14A2	167	1.13162e-7	1.25691e-5	3.6452	19	39	0.14%	1	1
	KRTAP8-1	169	1.19415e-7	1.31067e-5	6.7341	9	10	0.07%	1	1
	MS4A6E	169	1.19415e-7	1.31067e-5	6.7341	9	10	0.07%	1	1
	MS4A7	169	1.19415e-7	1.31067e-5	6.7341	9	10	0.07%	1	1
	MMRN1	172	1.37285e-7	1.48052e-5	4.3167	15	26	0.11%	1	1
	NDST4	172	1.37285e-7	1.48052e-5	4.3167	15	26	0.11%	1	1
	ARMC3	172	1.37285e-7	1.48052e-5	4.3167	15	26	0.11%	1	1
	SUGCT	175	1.86908e-7	1.98112e-5	3.8545	17	33	0.13%	1	1
	CNTNAP5	175	1.86908e-7	1.98112e-5	3.8545	17	33	0.13%	1	1
	INPP4B	175	1.86908e-7	1.98112e-5	3.8545	17	33	0.13%	1	1
	MED10	178	1.89033e-7	1.96987e-5	3.0436	24	59	0.18%	1	1
	CBLN2	178	1.89033e-7	1.96987e-5	3.0436	24	59	0.18%	1	1
	VPS35	180	1.96205e-7	2.02189e-5	5.4870	11	15	0.08%	1	1
	ACTR3B	181	2.23276e-7	2.28815e-5	3.4010	20	44	0.15%	1	1
	NPR3	182	2.50767e-7	2.55576e-5	3.6400	18	37	0.13%	1	1
	GMNC	183	2.70479e-7	2.74160e-5	4.1568	15	27	0.11%	1	1
	PPFIA2	183	2.70479e-7	2.74160e-5	4.1568	15	27	0.11%	1	1
	INO80D	183	2.70479e-7	2.74160e-5	4.1568	15	27	0.11%	1	1
	OR5AK2	186	2.73135e-7	2.72386e-5	4.9882	12	18	0.09%	1	1
	DPP6	187	2.95034e-7	2.92652e-5	2.4248	35	108	0.26%	1	1
	ACSS3	188	3.00098e-7	2.96091e-5	4.3647	14	24	0.10%	1	1
	SS18	188	3.00098e-7	2.96091e-5	4.3647	14	24	0.10%	1	1
	C11orf87	190	3.27050e-7	3.19287e-5	3.7412	17	34	0.13%	1	1
	OR9G4	192	3.51814e-7	3.39885e-5	5.7556	10	13	0.07%	1	1
	LDB2	193	4.15570e-7	3.99399e-5	3.8618	16	31	0.12%	1	1
	C4orf32	193	4.15570e-7	3.99399e-5	3.8618	16	31	0.12%	1	1
	CACNB2	195	4.16710e-7	3.96387e-5	3.5442	18	38	0.13%	1	1
	PVRL3	196	5.10172e-7	4.82816e-5	4.0084	15	28	0.11%	1	1
	HAO1	196	5.10172e-7	4.82816e-5	4.0084	15	28	0.11%	1	1
	SEMA3D	196	5.10172e-7	4.82816e-5	4.0084	15	28	0.11%	1	1
	P2RY1	196	5.10172e-7	4.82816e-5	4.0084	15	28	0.11%	1	1
	ETV1	200	5.43209e-7	5.03799e-5	3.2532	20	46	0.15%	1	1
	ZIM2	201	5.51296e-7	5.08756e-5	5.1441	11	16	0.08%	1	1
	USP29	201	5.51296e-7	5.08756e-5	5.1441	11	16	0.08%	1	1
	ATOH1	203	5.97611e-7	5.46064e-5	4.1901	14	25	0.10%	1	1
	RGS18	203	5.97611e-7	5.46064e-5	4.1901	14	25	0.10%	1	1
	RNASE3	205	6.50449e-7	5.88545e-5	4.7257	12	19	0.09%	1	1
	GOLIM4	206	6.55070e-7	5.89850e-5	4.4214	13	22	0.10%	1	1
	CACNG5	206	6.55070e-7	5.89850e-5	4.4214	13	22	0.10%	1	1
	PRLHR	208	6.76893e-7	6.03639e-5	3.4534	18	39	0.13%	1	1
	KRT40	209	7.60624e-7	6.75063e-5	7.4823	7	7	0.05%	1	1
	TARS	210	7.67923e-7	6.78296e-5	3.3061	19	43	0.14%	1	1
	ZC3H12C	211	9.22517e-7	8.10984e-5	3.5333	17	36	0.13%	1	1
	SLITRK6	211	9.22517e-7	8.10984e-5	3.5333	17	36	0.13%	1	1
	DHX15	211	9.22517e-7	8.10984e-5	3.5333	17	36	0.13%	1	1
	LRRC7	211	9.22517e-7	8.10984e-5	3.5333	17	36	0.13%	1	1
	ST8SIA6	211	9.22517e-7	8.10984e-5	3.5333	17	36	0.13%	1	1
	GRM7	211	9.22517e-7	8.10984e-5	3.5333	17	36	0.13%	1	1
	LGALS13	217	1.08236e-6	9.25193e-5	5.3445	10	14	0.07%	1	1
	COL11A1	218	1.13466e-6	9.65448e-5	4.0289	14	26	0.10%	1	1
	MAT2B	219	1.18186e-6	1.00101e-4	3.2310	19	44	0.14%	1	1
	ACTL8	219	1.18186e-6	1.00101e-4	3.2310	19	44	0.14%	1	1
	ANK2	221	1.23639e-6	1.03773e-4	3.6278	16	33	0.12%	1	1
	SLC10A2	221	1.23639e-6	1.03773e-4	3.6278	16	33	0.12%	1	1
	PODXL	223	1.25225e-6	1.04161e-4	3.0217	21	52	0.15%	1	1
	RASSF9	224	1.32112e-6	1.09400e-4	4.2291	13	23	0.10%	1	1
	SPOPL	225	1.42689e-6	1.17633e-4	4.4894	12	20	0.09%	1	1
	GPR139	225	1.42689e-6	1.17633e-4	4.4894	12	20	0.09%	1	1
	DPP10	227	1.75053e-6	1.43042e-4	2.8879	22	57	0.16%	1	1
	EDRF1	227	1.75053e-6	1.43042e-4	2.8879	22	57	0.16%	1	1
	LUZP2	229	1.78882e-6	1.44895e-4	3.1592	19	45	0.14%	1	1
	HTR3B	230	2.03461e-6	1.64087e-4	5.6117	9	12	0.07%	1	1
	LPHN2	231	2.04469e-6	1.64186e-4	3.5211	16	34	0.12%	1	1
	CAMK2D	232	2.06531e-6	1.65127e-4	3.8797	14	27	0.10%	1	1
	NPVF	233	2.36519e-6	1.88292e-4	3.3473	17	38	0.13%	1	1
	PTCHD4	234	2.52779e-6	2.00376e-4	4.0529	13	24	0.10%	1	1
	NR4A2	235	2.57023e-6	2.02873e-4	3.2067	18	42	0.13%	1	1
	KIAA1217	236	2.66537e-6	2.09491e-4	3.0905	19	46	0.14%	1	1
	HGF	237	2.75178e-6	2.15370e-4	3.6205	15	31	0.11%	1	1
	ZC2HC1A	238	2.85467e-6	2.22484e-4	4.9882	10	15	0.07%	1	1
	RNASE2	238	2.85467e-6	2.22484e-4	4.9882	10	15	0.07%	1	1
	UGT8	240	2.92187e-6	2.25824e-4	4.2756	12	21	0.09%	1	1
	TMEFF2	241	3.29798e-6	2.53835e-4	3.4205	16	35	0.12%	1	1
	KIRREL3	242	3.66600e-6	2.80994e-4	2.8569	21	55	0.15%	1	1
	KLHL1	243	3.66979e-6	2.80127e-4	3.2615	17	39	0.13%	1	1
	CDH2	243	3.66979e-6	2.80127e-4	3.2615	17	39	0.13%	1	1
	BRINP3	245	3.86789e-6	2.92839e-4	3.1321	18	43	0.13%	1	1
	PROX1	246	3.91313e-6	2.95059e-4	3.0248	19	47	0.14%	1	1
	MC4R	246	3.91313e-6	2.95059e-4	3.0248	19	47	0.14%	1	1
	PLXNA4	248	4.31544e-6	3.22770e-4	2.6890	23	64	0.17%	1	1
	SHCBP1	249	4.61882e-6	3.44075e-4	3.8908	13	25	0.10%	1	1
	GPC5	250	4.73864e-6	3.51588e-4	2.7435	22	60	0.16%	1	1
	THRB	251	5.19835e-6	3.84160e-4	3.3255	16	36	0.12%	1	1
	POU3F2	251	5.19835e-6	3.84160e-4	3.3255	16	36	0.12%	1	1
	SCN3A	253	5.37372e-6	3.93980e-4	6.5470	7	8	0.05%	1	1
	IL15	254	5.64203e-6	4.12023e-4	4.0813	12	22	0.09%	1	1
	PDLIM3	255	5.66535e-6	4.12104e-4	2.9617	19	48	0.14%	1	1
	PMP2	256	5.69340e-6	4.12527e-4	7.4823	6	6	0.04%	1	1
	OR9I1	256	5.69340e-6	4.12527e-4	7.4823	6	6	0.04%	1	1
	LRRIQ3	258	5.82091e-6	4.18496e-4	5.1801	9	13	0.07%	1	1
	CHD6	258	5.82091e-6	4.18496e-4	5.1801	9	13	0.07%	1	1
	TBCK	258	5.82091e-6	4.18496e-4	5.1801	9	13	0.07%	1	1
	SEMA6D	261	6.13570e-6	4.36058e-4	3.6121	14	29	0.10%	1	1
	NRIP1	261	6.13570e-6	4.36058e-4	3.6121	14	29	0.10%	1	1
	MRPL39	261	6.13570e-6	4.36058e-4	3.6121	14	29	0.10%	1	1
	FAM83B	264	6.46363e-6	4.54144e-4	4.3319	11	19	0.08%	1	1
	HS3ST3B1	265	6.47767e-6	4.53412e-4	2.6985	22	61	0.16%	1	1
	SCN10A	266	6.69363e-6	4.66767e-4	4.6764	10	16	0.07%	1	1
	IGSF10	266	6.69363e-6	4.66767e-4	4.6764	10	16	0.07%	1	1
	OPN5	266	6.69363e-6	4.66767e-4	4.6764	10	16	0.07%	1	1
	HMCN1	266	6.69363e-6	4.66767e-4	4.6764	10	16	0.07%	1	1
	MN1	270	6.91299e-6	4.74922e-4	2.5654	24	70	0.18%	1	1
	NRP2	271	8.02108e-6	5.49015e-4	3.2356	16	37	0.12%	1	1
	SGCZ	271	8.02108e-6	5.49015e-4	3.2356	16	37	0.12%	1	1
	ETS1	273	8.35320e-6	5.67558e-4	2.9929	18	45	0.13%	1	1
	2019-03-01	274	8.35454e-6	5.65578e-4	3.1024	17	41	0.13%	1	1
	NFE2L3	274	8.35454e-6	5.65578e-4	3.1024	17	41	0.13%	1	1
	CTBP2	276	8.77562e-6	5.89779e-4	2.6550	22	62	0.16%	1	1
	CRYBA4	277	9.12337e-6	6.10937e-4	2.5292	24	71	0.18%	1	1
	BOD1L1	278	1.00858e-5	6.72952e-4	3.4917	14	30	0.10%	1	1
	ACTBL2	278	1.00858e-5	6.72952e-4	3.4917	14	30	0.10%	1	1
	ANXA1	278	1.00858e-5	6.72952e-4	3.4917	14	30	0.10%	1	1
	ALX1	278	1.00858e-5	6.72952e-4	3.4917	14	30	0.10%	1	1
	SPATA8	282	1.03289e-5	6.79400e-4	2.4613	25	76	0.18%	1	1
	SCN7A	283	1.03557e-5	6.78758e-4	3.9038	12	23	0.09%	1	1
	DEPDC1	283	1.03557e-5	6.78758e-4	3.9038	12	23	0.09%	1	1
	DPPA4	283	1.03557e-5	6.78758e-4	3.9038	12	23	0.09%	1	1
	TFEC	283	1.03557e-5	6.78758e-4	3.9038	12	23	0.09%	1	1
	GKN2	287	1.14825e-5	7.42120e-4	5.4417	8	11	0.06%	1	1
	ADAM28	287	1.14825e-5	7.42120e-4	5.4417	8	11	0.06%	1	1
	MAGI2	289	1.21345e-5	7.78831e-4	3.1504	16	38	0.12%	1	1
	PRKD1	289	1.21345e-5	7.78831e-4	3.1504	16	38	0.12%	1	1
	GALR1	291	1.23609e-5	7.87914e-4	2.3491	27	86	0.20%	1	1
	PRKCA	292	1.26197e-5	8.01650e-4	4.1153	11	20	0.08%	1	1
	MAP2K6	292	1.26197e-5	8.01650e-4	4.1153	11	20	0.08%	1	1
	EYS	292	1.26197e-5	8.01650e-4	4.1153	11	20	0.08%	1	1
	VRK2	295	1.37094e-5	8.62020e-4	3.6026	13	27	0.10%	1	1
	ADAM29	295	1.37094e-5	8.62020e-4	3.6026	13	27	0.10%	1	1
	KCTD3	295	1.37094e-5	8.62020e-4	3.6026	13	27	0.10%	1	1
	NAALADL2	298	1.59259e-5	9.91306e-4	2.7875	19	51	0.14%	1	1
	LRRN1	299	1.61255e-5	1.00037e-3	3.3791	14	31	0.10%	1	1
	LRFN2	300	1.80229e-5	1.11436e-3	3.0697	16	39	0.12%	1	1
	SEMA3C	300	1.80229e-5	1.11436e-3	3.0697	16	39	0.12%	1	1
	AGBL1	302	1.81837e-5	1.11685e-3	3.7412	12	24	0.09%	1	1
	TNC	303	2.13610e-5	1.30768e-3	5.8196	7	9	0.05%	1	1
	OR4E2	304	2.19576e-5	1.33977e-3	2.7339	19	52	0.14%	1	1
	RORB	305	2.24532e-5	1.36552e-3	3.4739	13	28	0.10%	1	1
	DKK2	306	2.32872e-5	1.41162e-3	3.9193	11	21	0.08%	1	1
	HS3ST3A1	307	2.38569e-5	1.44144e-3	2.8059	18	48	0.13%	1	1
	ZFHX4	308	2.51381e-5	1.51392e-3	3.2735	14	32	0.10%	1	1
	HAS2	308	2.51381e-5	1.51392e-3	3.2735	14	32	0.10%	1	1
	KCNJ2	308	2.51381e-5	1.51392e-3	3.2735	14	32	0.10%	1	1
	CNTNAP2	311	2.53902e-5	1.51435e-3	2.8909	17	44	0.13%	1	1
	FRG1	312	2.63162e-5	1.56455e-3	2.1918	29	99	0.21%	1	1
	DSCAM	313	2.63348e-5	1.56065e-3	3.1176	15	36	0.11%	1	1
	SCN5A	314	2.82941e-5	1.67142e-3	4.1568	10	18	0.07%	1	1
	C3orf58	314	2.82941e-5	1.67142e-3	4.1568	10	18	0.07%	1	1
	LARP7	314	2.82941e-5	1.67142e-3	4.1568	10	18	0.07%	1	1
	PPP1R1C	314	2.82941e-5	1.67142e-3	4.1568	10	18	0.07%	1	1
	GABRB2	314	2.82941e-5	1.67142e-3	4.1568	10	18	0.07%	1	1
	CNOT4	314	2.82941e-5	1.67142e-3	4.1568	10	18	0.07%	1	1
	CAAP1	314	2.82941e-5	1.67142e-3	4.1568	10	18	0.07%	1	1
	C10orf90	314	2.82941e-5	1.67142e-3	4.1568	10	18	0.07%	1	1
	STRA8	314	2.82941e-5	1.67142e-3	4.1568	10	18	0.07%	1	1
	KCNJ16	314	2.82941e-5	1.67142e-3	4.1568	10	18	0.07%	1	1
	DAD1	324	2.99507e-5	1.71468e-3	2.6823	19	53	0.14%	1	1
	FABP5	325	3.03782e-5	1.73380e-3	4.9882	8	12	0.06%	1	1
	IGF1	325	3.03782e-5	1.73380e-3	4.9882	8	12	0.06%	1	1
	TSLP	327	3.07051e-5	1.74174e-3	3.5915	12	25	0.09%	1	1
	CSRNP3	328	3.15937e-5	1.78668e-3	4.4894	9	15	0.07%	1	1
	GRIP1	328	3.15937e-5	1.78668e-3	4.4894	9	15	0.07%	1	1
	CDR1	330	3.52901e-5	1.98362e-3	6.4134	6	7	0.04%	1	1
	PMCH	330	3.52901e-5	1.98362e-3	6.4134	6	7	0.04%	1	1
	OXGR1	332	3.57111e-5	1.99520e-3	3.3541	13	29	0.10%	1	1
	PLK2	332	3.57111e-5	1.99520e-3	3.3541	13	29	0.10%	1	1
	MOCS1	332	3.57111e-5	1.99520e-3	3.3541	13	29	0.10%	1	1
	GFRA2	335	3.57341e-5	1.97860e-3	2.8266	17	45	0.13%	1	1
	CDH20	335	3.57341e-5	1.97860e-3	2.8266	17	45	0.13%	1	1
	FAM84B	337	3.78078e-5	2.08100e-3	2.9199	16	41	0.12%	1	1
	CADPS	338	3.82900e-5	2.10131e-3	3.1743	14	33	0.10%	1	1
	CHST9	338	3.82900e-5	2.10131e-3	3.1743	14	33	0.10%	1	1
	PABPC4L	340	3.88214e-5	2.11794e-3	3.0334	15	37	0.11%	1	1
	EDIL3	340	3.88214e-5	2.11794e-3	3.0334	15	37	0.11%	1	1
	TGFB2	342	4.09324e-5	2.22004e-3	3.7412	11	22	0.08%	1	1
	ISX	342	4.09324e-5	2.22004e-3	3.7412	11	22	0.08%	1	1
	C2orf43	342	4.09324e-5	2.22004e-3	3.7412	11	22	0.08%	1	1
	ARMC1	342	4.09324e-5	2.22004e-3	3.7412	11	22	0.08%	1	1
	ARRDC4	346	4.10956e-5	2.20313e-3	2.4941	21	63	0.15%	1	1
	CNRIP1	347	4.26134e-5	2.27791e-3	7.4823	5	5	0.04%	1	1
	OR10S1	347	4.26134e-5	2.27791e-3	7.4823	5	5	0.04%	1	1
	KRTAP9-9	347	4.26134e-5	2.27791e-3	7.4823	5	5	0.04%	1	1
	LZTS1	350	4.51524e-5	2.39295e-3	2.6936	18	50	0.13%	1	1
	BMP2	351	4.96416e-5	2.62337e-3	2.7652	17	46	0.13%	1	1
	FOXG1	351	4.96416e-5	2.62337e-3	2.7652	17	46	0.13%	1	1
	ZPLD1	353	5.00783e-5	2.63145e-3	3.4534	12	26	0.09%	1	1
	FAM218A	353	5.00783e-5	2.63145e-3	3.4534	12	26	0.09%	1	1
	SSFA2	355	5.25502e-5	2.74578e-3	3.9381	10	19	0.07%	1	1
	NR1D2	355	5.25502e-5	2.74578e-3	3.9381	10	19	0.07%	1	1
	PKHD1	355	5.25502e-5	2.74578e-3	3.9381	10	19	0.07%	1	1
	SH3BP4	358	5.35123e-5	2.77263e-3	2.8504	16	42	0.12%	1	1
	SHISA9	359	5.53070e-5	2.85763e-3	3.2423	13	30	0.10%	1	1
	PIK3C3	360	5.62260e-5	2.89704e-3	2.9535	15	38	0.11%	1	1
	GPC6	360	5.62260e-5	2.89704e-3	2.9535	15	38	0.11%	1	1
	ELAC2	360	5.62260e-5	2.89704e-3	2.9535	15	38	0.11%	1	1
	CNTN4	363	5.70925e-5	2.91738e-3	3.0809	14	34	0.10%	1	1
	SYNE1	363	5.70925e-5	2.91738e-3	3.0809	14	34	0.10%	1	1
	VIM	363	5.70925e-5	2.91738e-3	3.0809	14	34	0.10%	1	1
	ACVR1	366	6.29156e-5	3.18859e-3	5.2376	7	10	0.05%	1	1
	SLC38A11	366	6.29156e-5	3.18859e-3	5.2376	7	10	0.05%	1	1
	TFPI	366	6.29156e-5	3.18859e-3	5.2376	7	10	0.05%	1	1
	RGS1	366	6.29156e-5	3.18859e-3	5.2376	7	10	0.05%	1	1
	PLEKHA2	366	6.29156e-5	3.18859e-3	5.2376	7	10	0.05%	1	1
	RGPD4	371	6.36082e-5	3.18024e-3	4.2088	9	16	0.07%	1	1
	KIF4B	371	6.36082e-5	3.18024e-3	4.2088	9	16	0.07%	1	1
	HTR3A	371	6.36082e-5	3.18024e-3	4.2088	9	16	0.07%	1	1
	TMEM14E	374	6.89610e-5	3.42021e-3	3.5785	11	23	0.08%	1	1
	LGR5	375	6.96699e-5	3.44615e-3	4.6045	8	13	0.06%	1	1
	RPE65	375	6.96699e-5	3.44615e-3	4.6045	8	13	0.06%	1	1
	TSHZ3	377	7.11669e-5	3.50152e-3	2.0864	29	104	0.21%	1	1
	SLIT2	378	7.91734e-5	3.88515e-3	3.3255	12	27	0.09%	1	1
	GRB14	378	7.91734e-5	3.88515e-3	3.3255	12	27	0.09%	1	1
	TECRL	378	7.91734e-5	3.88515e-3	3.3255	12	27	0.09%	1	1
	DCSTAMP	378	7.91734e-5	3.88515e-3	3.3255	12	27	0.09%	1	1
	KIF2B	378	7.91734e-5	3.88515e-3	3.3255	12	27	0.09%	1	1
	ZNF462	378	7.91734e-5	3.88515e-3	3.3255	12	27	0.09%	1	1
	BMPER	384	8.01029e-5	3.86935e-3	2.8778	15	39	0.11%	1	1
	ZNF521	384	8.01029e-5	3.86935e-3	2.8778	15	39	0.11%	1	1
	KLHDC4	386	8.18135e-5	3.93150e-3	2.5900	18	52	0.13%	1	1
	SPHKAP	387	8.36047e-5	4.00719e-3	3.1377	13	31	0.10%	1	1
	PCP4	387	8.36047e-5	4.00719e-3	3.1377	13	31	0.10%	1	1
	ANKRD30A	387	8.36047e-5	4.00719e-3	3.1377	13	31	0.10%	1	1
	S1PR1	387	8.36047e-5	4.00719e-3	3.1377	13	31	0.10%	1	1
	CLDN17	391	9.24807e-5	4.38728e-3	3.7412	10	20	0.07%	1	1
	MMS22L	391	9.24807e-5	4.38728e-3	3.7412	10	20	0.07%	1	1
	DCN	391	9.24807e-5	4.38728e-3	3.7412	10	20	0.07%	1	1
	KCNH5	391	9.24807e-5	4.38728e-3	3.7412	10	20	0.07%	1	1
	BLID	395	1.02844e-4	4.82952e-3	2.7208	16	44	0.12%	1	1
	SOX5	395	1.02844e-4	4.82952e-3	2.7208	16	44	0.12%	1	1
	JPH3	397	1.08486e-4	5.06877e-3	2.5412	18	53	0.13%	1	1
	SGCD	398	1.11927e-4	5.21639e-3	3.4294	11	24	0.08%	1	1
	LINGO2	398	1.11927e-4	5.21639e-3	3.4294	11	24	0.08%	1	1
	GULP1	398	1.11927e-4	5.21639e-3	3.4294	11	24	0.08%	1	1
	TRIM42	398	1.11927e-4	5.21639e-3	3.4294	11	24	0.08%	1	1
	ANKRD7	402	1.19084e-4	5.49475e-3	3.9612	9	17	0.07%	1	1
	MKKS	402	1.19084e-4	5.49475e-3	3.9612	9	17	0.07%	1	1
	RAET1L	402	1.19084e-4	5.49475e-3	3.9612	9	17	0.07%	1	1
	FBXO4	402	1.19084e-4	5.49475e-3	3.9612	9	17	0.07%	1	1
	UBE2E2	406	1.19827e-4	5.47455e-3	2.9098	14	36	0.10%	1	1
	CDH10	406	1.19827e-4	5.47455e-3	2.9098	14	36	0.10%	1	1
	DACH1	406	1.19827e-4	5.47455e-3	2.9098	14	36	0.10%	1	1
	ACTR3	409	1.21714e-4	5.51996e-3	3.2067	12	28	0.09%	1	1
	USP25	409	1.21714e-4	5.51996e-3	3.2067	12	28	0.09%	1	1
	KCNJ6	409	1.21714e-4	5.51996e-3	3.2067	12	28	0.09%	1	1
	PLA2G4A	409	1.21714e-4	5.51996e-3	3.2067	12	28	0.09%	1	1
	CYP7B1	409	1.21714e-4	5.51996e-3	3.2067	12	28	0.09%	1	1
	NXPE2	409	1.21714e-4	5.51996e-3	3.2067	12	28	0.09%	1	1
	NALCN	409	1.21714e-4	5.51996e-3	3.2067	12	28	0.09%	1	1
	SSTR1	409	1.21714e-4	5.51996e-3	3.2067	12	28	0.09%	1	1
	TRIB1	417	1.23608e-4	5.49834e-3	3.0397	13	32	0.10%	1	1
	ERCC4	417	1.23608e-4	5.49834e-3	3.0397	13	32	0.10%	1	1
	MECOM	419	1.23938e-4	5.48669e-3	2.5959	17	49	0.13%	1	1
	INHBA	419	1.23938e-4	5.48669e-3	2.5959	17	49	0.13%	1	1
	MYCT1	421	1.25039e-4	5.50915e-3	5.6117	6	8	0.04%	1	1
	PRG4	421	1.25039e-4	5.50915e-3	5.6117	6	8	0.04%	1	1
	DEFA4	421	1.25039e-4	5.50915e-3	5.6117	6	8	0.04%	1	1
	SVEP1	421	1.25039e-4	5.50915e-3	5.6117	6	8	0.04%	1	1
	KRT77	421	1.25039e-4	5.50915e-3	5.6117	6	8	0.04%	1	1
	PDE6H	421	1.25039e-4	5.50915e-3	5.6117	6	8	0.04%	1	1
	PSPC1	421	1.25039e-4	5.50915e-3	5.6117	6	8	0.04%	1	1
	HBZ	421	1.25039e-4	5.50915e-3	5.6117	6	8	0.04%	1	1
	KRTAP1-5	421	1.25039e-4	5.50915e-3	5.6117	6	8	0.04%	1	1
	KCNU1	430	1.42510e-4	6.14746e-3	2.4941	18	54	0.13%	1	1
	P2RY12	431	1.43429e-4	6.17278e-3	4.2756	8	14	0.06%	1	1
	ARSJ	431	1.43429e-4	6.17278e-3	4.2756	8	14	0.06%	1	1
	DPT	431	1.43429e-4	6.17278e-3	4.2756	8	14	0.06%	1	1
	BMP10	434	1.52924e-4	6.53590e-3	4.7615	7	11	0.05%	1	1
	ACVR1C	434	1.52924e-4	6.53590e-3	4.7615	7	11	0.05%	1	1
	KRT20	434	1.52924e-4	6.53590e-3	4.7615	7	11	0.05%	1	1
	CLSTN2	437	1.55384e-4	6.59546e-3	3.5630	10	21	0.07%	1	1
	FLRT3	437	1.55384e-4	6.59546e-3	3.5630	10	21	0.07%	1	1
	TLR4	437	1.55384e-4	6.59546e-3	3.5630	10	21	0.07%	1	1
	PAPPA	437	1.55384e-4	6.59546e-3	3.5630	10	21	0.07%	1	1
	PCDH18	441	1.55397e-4	6.53617e-3	2.7374	15	41	0.11%	1	1
	SORBS2	442	1.64524e-4	6.90443e-3	2.5440	17	50	0.13%	1	1
	FIGN	443	1.69135e-4	7.08189e-3	2.8311	14	37	0.10%	1	1
	CPEB2	443	1.69135e-4	7.08189e-3	2.8311	14	37	0.10%	1	1
	XIRP2	445	1.75743e-4	7.32553e-3	3.2922	11	25	0.08%	1	1
	KCNK1	445	1.75743e-4	7.32553e-3	3.2922	11	25	0.08%	1	1
	ZNF804A	447	1.79065e-4	7.43059e-3	2.9476	13	33	0.10%	1	1
	TLL1	447	1.79065e-4	7.43059e-3	2.9476	13	33	0.10%	1	1
	ST6GAL2	449	1.82421e-4	7.53615e-3	3.0961	12	29	0.09%	1	1
	PCTP	449	1.82421e-4	7.53615e-3	3.0961	12	29	0.09%	1	1
	C8orf48	449	1.82421e-4	7.53615e-3	3.0961	12	29	0.09%	1	1
	SEMA3E	449	1.82421e-4	7.53615e-3	3.0961	12	29	0.09%	1	1
	NXPH2	449	1.82421e-4	7.53615e-3	3.0961	12	29	0.09%	1	1
	GHR	455	2.09874e-4	8.55593e-3	3.7412	9	18	0.07%	1	1
	PTPRR	455	2.09874e-4	8.55593e-3	3.7412	9	18	0.07%	1	1
	EFNB2	457	2.16239e-4	8.77685e-3	2.4941	17	51	0.13%	1	1
	ZNF507	457	2.16239e-4	8.77685e-3	2.4941	17	51	0.13%	1	1
	CTNND2	457	2.16239e-4	8.77685e-3	2.4941	17	51	0.13%	1	1
	KRTAP20-3	460	2.27213e-4	9.16213e-3	6.2353	5	6	0.04%	1	1
	ZNF474	460	2.27213e-4	9.16213e-3	6.2353	5	6	0.04%	1	1
	KRTAP3-1	460	2.27213e-4	9.16213e-3	6.2353	5	6	0.04%	1	1
	SERPINB4	460	2.27213e-4	9.16213e-3	6.2353	5	6	0.04%	1	1
	TMEM121	464	2.33591e-4	9.33811e-3	2.1512	23	80	0.17%	1	1
	SLC7A11	465	2.39491e-4	9.55339e-3	2.4050	18	56	0.13%	1	1
	GK2	466	2.50760e-4	9.98144e-3	3.4010	10	22	0.07%	1	1
	RIMS2	466	2.50760e-4	9.98144e-3	3.4010	10	22	0.07%	1	1
	GRIA4	466	2.50760e-4	9.98144e-3	3.4010	10	22	0.07%	1	1
	GABRG2	466	2.50760e-4	9.98144e-3	3.4010	10	22	0.07%	1	1
	SMYD2	470	2.54572e-4	1.00469e-2	2.8609	13	34	0.10%	1	1
	TMTC4	471	2.67164e-4	1.05215e-2	2.9929	12	30	0.09%	1	1
	TAPT1	472	2.67898e-4	1.05280e-2	3.1656	11	26	0.08%	1	1
	ITGA1	472	2.67898e-4	1.05280e-2	3.1656	11	26	0.08%	1	1
	MAP3K7	472	2.67898e-4	1.05280e-2	3.1656	11	26	0.08%	1	1
	NDST3	475	2.71241e-4	1.05921e-2	3.9906	8	15	0.06%	1	1
	2019-12-01	475	2.71241e-4	1.05921e-2	3.9906	8	15	0.06%	1	1
	DKK1	475	2.71241e-4	1.05921e-2	3.9906	8	15	0.06%	1	1
	ADAMTS5	478	3.21739e-4	1.24852e-2	2.6860	14	39	0.10%	1	1
	ADAMTS15	479	3.24487e-4	1.25656e-2	4.3647	7	12	0.05%	1	1
	NEK10	479	3.24487e-4	1.25656e-2	4.3647	7	12	0.05%	1	1
	RGS21	479	3.24487e-4	1.25656e-2	4.3647	7	12	0.05%	1	1
	SYBU	479	3.24487e-4	1.25656e-2	4.3647	7	12	0.05%	1	1
	TNFSF8	479	3.24487e-4	1.25656e-2	4.3647	7	12	0.05%	1	1
	PRDM2	484	3.28600e-4	1.25934e-2	2.4941	16	48	0.12%	1	1
	CPA3	485	3.32395e-4	1.27126e-2	4.9882	6	9	0.04%	1	1
	CSN3	485	3.32395e-4	1.27126e-2	4.9882	6	9	0.04%	1	1
	RBM11	485	3.32395e-4	1.27126e-2	4.9882	6	9	0.04%	1	1
	SYNPR	488	3.51465e-4	1.33593e-2	3.5442	9	19	0.07%	1	1
	CXXC4	488	3.51465e-4	1.33593e-2	3.5442	9	19	0.07%	1	1
	ULBP3	488	3.51465e-4	1.33593e-2	3.5442	9	19	0.07%	1	1
	TMEM229A	488	3.51465e-4	1.33593e-2	3.5442	9	19	0.07%	1	1
	CDK5RAP2	488	3.51465e-4	1.33593e-2	3.5442	9	19	0.07%	1	1
	CUBN	488	3.51465e-4	1.33593e-2	3.5442	9	19	0.07%	1	1
	NOG	494	3.55678e-4	1.33552e-2	2.7791	13	35	0.10%	1	1
	TRIQK	495	3.63248e-4	1.36119e-2	2.4000	17	53	0.13%	1	1
	PCDH20	496	3.80073e-4	1.42137e-2	2.5508	15	44	0.11%	1	1
	SEMA3A	497	3.83096e-4	1.42979e-2	2.8964	12	31	0.09%	1	1
	LYPLAL1	497	3.83096e-4	1.42979e-2	2.8964	12	31	0.09%	1	1
	FAM19A1	497	3.83096e-4	1.42979e-2	2.8964	12	31	0.09%	1	1
	SEMA5A	497	3.83096e-4	1.42979e-2	2.8964	12	31	0.09%	1	1
	PBX3	497	3.83096e-4	1.42979e-2	2.8964	12	31	0.09%	1	1
	ANTXR2	502	3.90606e-4	1.44330e-2	3.2532	10	23	0.07%	1	1
	MALRD1	502	3.90606e-4	1.44330e-2	3.2532	10	23	0.07%	1	1
	RAD23B	502	3.90606e-4	1.44330e-2	3.2532	10	23	0.07%	1	1
	RYR2	502	3.90606e-4	1.44330e-2	3.2532	10	23	0.07%	1	1
	GPR37	502	3.90606e-4	1.44330e-2	3.2532	10	23	0.07%	1	1
	BRMS1L	502	3.90606e-4	1.44330e-2	3.2532	10	23	0.07%	1	1
	GFRA1	502	3.90606e-4	1.44330e-2	3.2532	10	23	0.07%	1	1
	HNRNPA3	509	3.97646e-4	1.44910e-2	3.0483	11	27	0.08%	1	1
	SMC2	509	3.97646e-4	1.44910e-2	3.0483	11	27	0.08%	1	1
	ZNF217	511	4.07890e-4	1.48062e-2	2.2566	19	63	0.14%	1	1
	FZD8	512	4.27829e-4	1.54996e-2	2.4432	16	49	0.12%	1	1
	KRTAP19-8	513	4.78875e-4	1.73151e-2	3.7412	8	16	0.06%	1	1
	PRR20E	513	4.78875e-4	1.73151e-2	3.7412	8	16	0.06%	1	1
	BASP1	515	4.88985e-4	1.76120e-2	2.7019	13	36	0.10%	1	1
	NPSR1	516	5.38789e-4	1.93682e-2	2.8059	12	32	0.09%	1	1
	NMBR	517	5.63361e-4	2.02124e-2	3.3670	9	20	0.07%	1	1
	RERGL	517	5.63361e-4	2.02124e-2	3.3670	9	20	0.07%	1	1
	LLPH	517	5.63361e-4	2.02124e-2	3.3670	9	20	0.07%	1	1
	CAND1	517	5.63361e-4	2.02124e-2	3.3670	9	20	0.07%	1	1
	SFRP2	521	5.76190e-4	2.05139e-2	2.9395	11	28	0.08%	1	1
	EMP1	521	5.76190e-4	2.05139e-2	2.9395	11	28	0.08%	1	1
	LRRTM4	521	5.76190e-4	2.05139e-2	2.9395	11	28	0.08%	1	1
	FAM19A4	521	5.76190e-4	2.05139e-2	2.9395	11	28	0.08%	1	1
	GTSCR1	521	5.76190e-4	2.05139e-2	2.9395	11	28	0.08%	1	1
	DCDC2C	526	5.79179e-4	2.04243e-2	2.5549	14	41	0.10%	1	1
	PTH2R	527	5.89662e-4	2.07546e-2	3.1176	10	24	0.07%	1	1
	KIF16B	527	5.89662e-4	2.07546e-2	3.1176	10	24	0.07%	1	1
	HS6ST3	527	5.89662e-4	2.07546e-2	3.1176	10	24	0.07%	1	1
	RHBDD1	530	6.21775e-4	2.17609e-2	4.0289	7	13	0.05%	1	1
	MLIP	530	6.21775e-4	2.17609e-2	4.0289	7	13	0.05%	1	1
	ENSG00000269881	530	6.21775e-4	2.17609e-2	4.0289	7	13	0.05%	1	1
	PRELID2	530	6.21775e-4	2.17609e-2	4.0289	7	13	0.05%	1	1
	JAKMIP2	530	6.21775e-4	2.17609e-2	4.0289	7	13	0.05%	1	1
	ESRRG	535	6.62237e-4	2.29604e-2	2.6289	13	37	0.10%	1	1
	DOK6	535	6.62237e-4	2.29604e-2	2.6289	13	37	0.10%	1	1
	JAG1	537	7.05109e-4	2.43558e-2	2.3474	16	51	0.12%	1	1
	MYH1	538	7.07021e-4	2.43765e-2	5.3445	5	7	0.04%	1	1
	HSD17B2	538	7.07021e-4	2.43765e-2	5.3445	5	7	0.04%	1	1
	CCDC129	538	7.07021e-4	2.43765e-2	5.3445	5	7	0.04%	1	1
	SRD5A1	538	7.07021e-4	2.43765e-2	5.3445	5	7	0.04%	1	1
	GYG1	542	7.36615e-4	2.52094e-2	4.4894	6	10	0.04%	1	1
	KRT76	542	7.36615e-4	2.52094e-2	4.4894	6	10	0.04%	1	1
	CABS1	542	7.36615e-4	2.52094e-2	4.4894	6	10	0.04%	1	1
	LRRC55	542	7.36615e-4	2.52094e-2	4.4894	6	10	0.04%	1	1
	COLCA2	542	7.36615e-4	2.52094e-2	4.4894	6	10	0.04%	1	1
	OR10D3	542	7.36615e-4	2.52094e-2	4.4894	6	10	0.04%	1	1
	OTOR	542	7.36615e-4	2.52094e-2	4.4894	6	10	0.04%	1	1
	STAC	549	7.98688e-4	2.69852e-2	3.5211	8	17	0.06%	1	1
	LEPREL1	549	7.98688e-4	2.69852e-2	3.5211	8	17	0.06%	1	1
	C7orf66	549	7.98688e-4	2.69852e-2	3.5211	8	17	0.06%	1	1
	IFNG	549	7.98688e-4	2.69852e-2	3.5211	8	17	0.06%	1	1
	TNFSF13B	549	7.98688e-4	2.69852e-2	3.5211	8	17	0.06%	1	1
	RIT2	549	7.98688e-4	2.69852e-2	3.5211	8	17	0.06%	1	1
	VWC2	555	8.16826e-4	2.72996e-2	2.8381	11	29	0.08%	1	1
	MBIP	556	8.65609e-4	2.88780e-2	2.9929	10	25	0.07%	1	1
	LRFN5	556	8.65609e-4	2.88780e-2	2.9929	10	25	0.07%	1	1
	KCNJ15	556	8.65609e-4	2.88780e-2	2.9929	10	25	0.07%	1	1
	LRRC3B	556	8.65609e-4	2.88780e-2	2.9929	10	25	0.07%	1	1
	MSRB2	556	8.65609e-4	2.88780e-2	2.9929	10	25	0.07%	1	1
	C11orf44	556	8.65609e-4	2.88780e-2	2.9929	10	25	0.07%	1	1
	NMUR2	562	8.69345e-4	2.86930e-2	3.2067	9	21	0.07%	1	1
	ADRA1B	562	8.69345e-4	2.86930e-2	3.2067	9	21	0.07%	1	1
	SNAP25	562	8.69345e-4	2.86930e-2	3.2067	9	21	0.07%	1	1
	TSC22D2	562	8.69345e-4	2.86930e-2	3.2067	9	21	0.07%	1	1
	SI	562	8.69345e-4	2.86930e-2	3.2067	9	21	0.07%	1	1
	FOXA2	567	8.84402e-4	2.89326e-2	2.5597	13	38	0.10%	1	1
	FBXL7	567	8.84402e-4	2.89326e-2	2.5597	13	38	0.10%	1	1
	CDH9	567	8.84402e-4	2.89326e-2	2.5597	13	38	0.10%	1	1
	POM121L12	570	9.93145e-4	3.23190e-2	2.4361	14	43	0.10%	1	1
	NRP1	570	9.93145e-4	3.23190e-2	2.4361	14	43	0.10%	1	1
	STIM2	572	1.01150e-3	3.28011e-2	2.6408	12	34	0.09%	1	1
	FAM155A	573	1.07154e-3	3.46875e-2	2.3382	15	48	0.11%	1	1
	RTKN2	574	1.10012e-3	3.55507e-2	3.7412	7	14	0.05%	1	1
	COL4A4	574	1.10012e-3	3.55507e-2	3.7412	7	14	0.05%	1	1
	OR13F1	574	1.10012e-3	3.55507e-2	3.7412	7	14	0.05%	1	1
	SESN1	574	1.10012e-3	3.55507e-2	3.7412	7	14	0.05%	1	1
	RGS11	574	1.10012e-3	3.55507e-2	3.7412	7	14	0.05%	1	1
	SLC35F3	579	1.13505e-3	3.63628e-2	2.7435	11	30	0.08%	1	1
	DYRK1A	579	1.13505e-3	3.63628e-2	2.7435	11	30	0.08%	1	1
	DCHS2	579	1.13505e-3	3.63628e-2	2.7435	11	30	0.08%	1	1
	CLINT1	579	1.13505e-3	3.63628e-2	2.7435	11	30	0.08%	1	1
	GRIN2A	579	1.13505e-3	3.63628e-2	2.7435	11	30	0.08%	1	1
	FSIP2	579	1.13505e-3	3.63628e-2	2.7435	11	30	0.08%	1	1
	PLXDC2	585	1.23918e-3	3.92915e-2	2.8778	10	26	0.07%	1	1
	EDNRB	585	1.23918e-3	3.92915e-2	2.8778	10	26	0.07%	1	1
	IFLTD1	587	1.26974e-3	4.01234e-2	3.3255	8	18	0.06%	1	1
	PPM1A	587	1.26974e-3	4.01234e-2	3.3255	8	18	0.06%	1	1
	TP63	587	1.26974e-3	4.01234e-2	3.3255	8	18	0.06%	1	1
	CCNG1	587	1.26974e-3	4.01234e-2	3.3255	8	18	0.06%	1	1
	TRPM3	587	1.26974e-3	4.01234e-2	3.3255	8	18	0.06%	1	1
	LRRC4C	592	1.27925e-3	4.00823e-2	2.3807	14	44	0.10%	1	1
	CD109	593	1.29759e-3	4.05887e-2	3.0609	9	22	0.07%	1	1
	POU4F1	593	1.29759e-3	4.05887e-2	3.0609	9	22	0.07%	1	1
	GORAB	595	1.42418e-3	4.43987e-2	5.9858	4	5	0.03%	1	1
	ADNP	595	1.42418e-3	4.43987e-2	5.9858	4	5	0.03%	1	1
	GCG	595	1.42418e-3	4.43987e-2	5.9858	4	5	0.03%	1	1
	CYP4F3	595	1.42418e-3	4.43987e-2	5.9858	4	5	0.03%	1	1
	ARL14EP	595	1.42418e-3	4.43987e-2	5.9858	4	5	0.03%	1	1
	LRIT2	600	1.43704e-3	4.44262e-2	4.0813	6	11	0.04%	1	1
	GALNT3	600	1.43704e-3	4.44262e-2	4.0813	6	11	0.04%	1	1
	LAMB4	600	1.43704e-3	4.44262e-2	4.0813	6	11	0.04%	1	1
	ZMYM5	600	1.43704e-3	4.44262e-2	4.0813	6	11	0.04%	1	1
	HSD3B1	600	1.43704e-3	4.44262e-2	4.0813	6	11	0.04%	1	1
	MTX2	605	1.54863e-3	4.74801e-2	2.6550	11	31	0.08%	1	1
	FGF20	605	1.54863e-3	4.74801e-2	2.6550	11	31	0.08%	1	1
	SYT16	605	1.54863e-3	4.74801e-2	2.6550	11	31	0.08%	1	1
	SLITRK1	608	1.63108e-3	4.97614e-2	2.3278	14	45	0.10%	1	1
The test set contains 13,562 (13%) of all 101,475 regions.	The test set picked 4,003 genes, the background set picked 17,246 genes.
Ensembl Genes has 18,549 terms covering 18,549 (100%) of all 18,549 genes.	18,549 ontology terms were tested (100%) using an annotation count range of [1, 1000].
GREAT version 4.0.4
Species assembly: hg19
Association rule: Basal+extension: 5000 bp upstream, 1000 bp downstream, 1000000 bp max extension, curated regulatory domains included

## Sheet: Hypo_GREAT_enriched
Ontology	# Term Name	Hypo Rank	Hypo Raw P-Value	Hypo FDR Q-Val	Hypo Fold Enrichment	Hypo Foreground Region Hits	Hypo Total Regions	Hypo Region Set Coverage	Hypo Foreground Gene Hits	Total Genes Annotated
Ensembl Genes	TIMM13	1	5.93585e-48	1.10104e-43	9.8183	54	63	0.64%	1	1
	SALL3	2	1.85952e-22	1.72461e-18	3.8376	66	197	0.78%	1	1
	HOXC11	3	1.05250e-21	6.50760e-18	8.5910	27	36	0.32%	1	1
	DLL1	4	1.72664e-21	8.00685e-18	4.7166	49	119	0.58%	1	1
	ERMARD	5	6.79350e-21	2.52025e-17	4.7643	47	113	0.56%	1	1
	HOXB6	6	1.31120e-20	4.05359e-17	9.1637	24	30	0.29%	1	1
	STX2	7	2.21661e-20	5.87370e-17	5.8058	37	73	0.44%	1	1
	HOXC12	8	5.32178e-20	1.23392e-16	8.8681	24	31	0.29%	1	1
	BCL7A	9	6.55617e-19	1.35123e-15	8.3306	24	33	0.29%	1	1
	DNAJC3	10	8.83649e-18	1.63908e-14	9.8926	19	22	0.23%	1	1
	UGGT2	10	8.83649e-18	1.63908e-14	9.8926	19	22	0.23%	1	1
	FAM178A	12	2.69061e-17	4.15901e-14	6.9261	26	43	0.31%	1	1
	RIMBP2	13	5.87301e-17	8.37988e-14	4.8162	37	88	0.44%	1	1
	PAX2	14	1.19591e-15	1.58450e-12	5.2220	31	68	0.37%	1	1
	C19orf77	15	2.97733e-15	3.68177e-12	7.8997	20	29	0.24%	1	1
	DOHH	16	1.47857e-14	1.71412e-11	10.1070	15	17	0.18%	1	1
	TLX1	17	1.69634e-14	1.85091e-11	7.0749	21	34	0.25%	1	1
	FBXO44	18	1.94587e-13	2.00522e-10	11.4546	12	12	0.14%	1	1
	KCNA7	19	7.79769e-13	7.61260e-10	9.4332	14	17	0.17%	1	1
	STOX2	20	1.28290e-12	1.18982e-9	4.7581	27	65	0.32%	1	1
	GFY	21	1.50470e-12	1.32908e-9	9.9273	13	15	0.15%	1	1
	GALM	21	1.50470e-12	1.32908e-9	9.9273	13	15	0.15%	1	1
	GSTO1	21	1.50470e-12	1.32908e-9	9.9273	13	15	0.15%	1	1
	WDR96	24	7.37601e-12	5.70074e-9	9.3069	13	16	0.15%	1	1
	PRSS21	24	7.37601e-12	5.70074e-9	9.3069	13	16	0.15%	1	1
	SPACA7	26	1.11373e-11	7.94560e-9	4.1523	29	80	0.34%	1	1
	LBX1	27	1.58518e-11	1.08902e-8	5.7273	20	40	0.24%	1	1
	GPR45	28	2.53942e-11	1.68227e-8	7.0490	16	26	0.19%	1	1
	HOXB5	28	2.53942e-11	1.68227e-8	7.0490	16	26	0.19%	1	1
	URI1	30	2.66403e-11	1.64717e-8	5.3455	21	45	0.25%	1	1
	TMEM59L	31	6.88441e-11	4.11932e-8	9.1637	12	15	0.14%	1	1
	EXOC3	32	7.45524e-11	4.32147e-8	5.1180	21	47	0.25%	1	1
	MLXIP	33	1.22631e-10	6.89300e-8	6.5455	16	28	0.19%	1	1
	UTS2R	34	1.64819e-10	8.99185e-8	5.7273	18	36	0.21%	1	1
	PRDM16	35	1.71460e-10	9.08691e-8	3.0598	39	146	0.46%	1	1
	ANO1	36	2.36907e-10	1.22066e-7	5.0909	20	45	0.24%	1	1
	FOXC1	37	2.43871e-10	1.22258e-7	3.8182	28	84	0.33%	1	1
	PPP1R18	38	2.53248e-10	1.23618e-7	8.5910	12	16	0.14%	1	1
	PRSS33	38	2.53248e-10	1.23618e-7	8.5910	12	16	0.14%	1	1
	ATP2C2	40	2.90021e-10	1.34490e-7	5.9009	17	33	0.20%	1	1
	ATP9B	41	3.08662e-10	1.39643e-7	4.8109	21	50	0.25%	1	1
	HS1BP3	42	5.63849e-10	2.49020e-7	6.9724	14	23	0.17%	1	1
	FBXO2	43	7.28976e-10	3.14460e-7	7.4455	13	20	0.15%	1	1
	SRSF7	44	7.91891e-10	3.33836e-7	8.0856	12	17	0.14%	1	1
	GPR144	44	7.91891e-10	3.33836e-7	8.0856	12	17	0.14%	1	1
	IRF8	46	1.10057e-9	4.43792e-7	3.6037	28	89	0.33%	1	1
	PCGF3	47	1.21861e-9	4.80937e-7	4.3449	22	58	0.26%	1	1
	KCNIP1	48	1.59764e-9	6.17390e-7	6.1364	15	28	0.18%	1	1
	FOXF1	49	1.62427e-9	6.14868e-7	3.4603	29	96	0.34%	1	1
	ARHGEF16	50	2.75742e-9	1.02295e-6	2.7602	40	166	0.48%	1	1
	ATP6V1B1	51	3.36380e-9	1.22343e-6	11.4546	8	8	0.10%	1	1
	FOXF2	52	4.98076e-9	1.77669e-6	3.9322	23	67	0.27%	1	1
	CRYBA2	53	6.43025e-9	2.25047e-6	7.8751	11	16	0.13%	1	1
	PAX3	54	9.01710e-9	3.09737e-6	5.2364	16	35	0.19%	1	1
	KDM4A	55	1.25437e-8	4.23041e-6	6.8728	12	20	0.14%	1	1
	KCNMB1	56	1.67673e-8	5.55386e-6	7.4118	11	17	0.13%	1	1
	MCAM	56	1.67673e-8	5.55386e-6	7.4118	11	17	0.13%	1	1
	SMOC2	58	1.70266e-8	5.44528e-6	2.8036	35	143	0.42%	1	1
	WDR66	59	1.84151e-8	5.78952e-6	8.1819	10	14	0.12%	1	1
	ZNF138	60	2.41258e-8	7.45848e-6	4.9534	16	37	0.19%	1	1
	EN2	61	3.23589e-8	9.83975e-6	4.3869	18	47	0.21%	1	1
	SOX1	62	3.32619e-8	9.95120e-6	2.7818	34	140	0.40%	1	1
	DGCR8	63	3.96823e-8	1.16836e-5	7.0001	11	18	0.13%	1	1
	TRAPPC11	64	4.45905e-8	1.29236e-5	4.5286	17	43	0.20%	1	1
	SLC17A7	65	5.05224e-8	1.44175e-5	8.5910	9	12	0.11%	1	1
	STK19	66	5.08782e-8	1.42991e-5	7.6364	10	15	0.12%	1	1
	CRLF1	66	5.08782e-8	1.42991e-5	7.6364	10	15	0.12%	1	1
	CEP120	68	5.44867e-8	1.48628e-5	6.2480	12	22	0.14%	1	1
	DHX16	68	5.44867e-8	1.48628e-5	6.2480	12	22	0.14%	1	1
	CCDC96	70	5.55671e-8	1.47245e-5	5.3455	14	30	0.17%	1	1
	SMIM19	71	5.90744e-8	1.54334e-5	5.7273	13	26	0.15%	1	1
	TRMT2A	72	8.67450e-8	2.23477e-5	6.6316	11	19	0.13%	1	1
	PHYKPL	73	9.12793e-8	2.31937e-5	4.5819	16	40	0.19%	1	1
	ZNF273	73	9.12793e-8	2.31937e-5	4.5819	16	40	0.19%	1	1
	LMX1B	75	9.84939e-8	2.43595e-5	4.3273	17	45	0.20%	1	1
	TUBA3E	76	1.04807e-7	2.55798e-5	5.9763	12	23	0.14%	1	1
	IMP4	76	1.04807e-7	2.55798e-5	5.9763	12	23	0.14%	1	1
	GLRX3	78	1.30274e-7	3.09800e-5	3.1023	26	96	0.31%	1	1
	SLC9A3	79	1.40432e-7	3.29731e-5	4.0428	18	51	0.21%	1	1
	LHX5	79	1.40432e-7	3.29731e-5	4.0428	18	51	0.21%	1	1
	PRSS45	81	1.51343e-7	3.46575e-5	7.9301	9	13	0.11%	1	1
	HSBP1L1	81	1.51343e-7	3.46575e-5	7.9301	9	13	0.11%	1	1
	PPP1R12C	83	1.77435e-7	3.96536e-5	6.3000	11	20	0.13%	1	1
	PTPRF	84	1.92845e-7	4.25842e-5	5.7273	12	24	0.14%	1	1
	COL23A1	85	2.04077e-7	4.45344e-5	4.3637	16	42	0.19%	1	1
	NBPF1	86	2.74217e-7	5.91447e-5	3.8903	18	53	0.21%	1	1
	SLMO1	87	2.79516e-7	5.95948e-5	6.7380	10	17	0.12%	1	1
	ZNF354A	87	2.79516e-7	5.95948e-5	6.7380	10	17	0.12%	1	1
	SYT15	87	2.79516e-7	5.95948e-5	6.7380	10	17	0.12%	1	1
	ARID3C	90	2.84937e-7	5.87255e-5	10.0228	7	8	0.08%	1	1
	VDAC3	91	2.99748e-7	6.10993e-5	5.1348	13	29	0.15%	1	1
	GATA2	92	3.41203e-7	6.87932e-5	5.4982	12	25	0.14%	1	1
	PRDM6	92	3.41203e-7	6.87932e-5	5.4982	12	25	0.14%	1	1
	CROCC	94	3.77704e-7	7.45323e-5	3.8182	18	54	0.21%	1	1
	TLDC1	95	3.79781e-7	7.41532e-5	4.7166	14	34	0.17%	1	1
	POU3F3	96	3.79999e-7	7.34228e-5	3.5245	20	65	0.24%	1	1
	SLC26A11	97	3.90612e-7	7.46955e-5	7.3637	9	14	0.11%	1	1
	OST4	98	4.35794e-7	8.24851e-5	8.3306	8	11	0.10%	1	1
	PPP1R2	99	4.41983e-7	8.28116e-5	11.4546	6	6	0.07%	1	1
	CNTD1	99	4.41983e-7	8.28116e-5	11.4546	6	6	0.07%	1	1
	DACT2	101	8.23406e-7	1.51221e-4	2.9882	24	92	0.29%	1	1
	MVD	102	9.00213e-7	1.63706e-4	6.8728	9	15	0.11%	1	1
	CCNE1	102	9.00213e-7	1.63706e-4	6.8728	9	15	0.11%	1	1
	DDX20	102	9.00213e-7	1.63706e-4	6.8728	9	15	0.11%	1	1
	METRNL	105	9.65639e-7	1.70587e-4	5.0909	12	27	0.14%	1	1
	CHST8	106	1.11432e-6	1.94996e-4	5.4783	11	23	0.13%	1	1
	RASSF1	107	1.20634e-6	2.09125e-4	7.6364	8	12	0.10%	1	1
	ZDHHC4	107	1.20634e-6	2.09125e-4	7.6364	8	12	0.10%	1	1
	ARHGEF4	109	1.29482e-6	2.20346e-4	4.3342	14	37	0.17%	1	1
	FAM20C	110	1.39401e-6	2.35067e-4	3.0732	22	82	0.26%	1	1
	C1orf86	111	1.76204e-6	2.94452e-4	3.3483	19	65	0.23%	1	1
	CD3EAP	112	1.89697e-6	3.14169e-4	6.4432	9	16	0.11%	1	1
	PPP5C	112	1.89697e-6	3.14169e-4	6.4432	9	16	0.11%	1	1
	S1PR5	112	1.89697e-6	3.14169e-4	6.4432	9	16	0.11%	1	1
	ZNF354B	115	2.07577e-6	3.34813e-4	5.7273	10	20	0.12%	1	1
	MYT1L	116	2.69131e-6	4.30355e-4	2.6831	26	111	0.31%	1	1
	RPA1	117	2.69785e-6	4.27714e-4	4.3797	13	34	0.15%	1	1
	ACYP2	118	2.89433e-6	4.54973e-4	7.0490	8	13	0.10%	1	1
	IFITM1	118	2.89433e-6	4.54973e-4	7.0490	8	13	0.10%	1	1
	TMEM109	118	2.89433e-6	4.54973e-4	7.0490	8	13	0.10%	1	1
	PPDPF	121	3.64766e-6	5.59177e-4	8.0182	7	10	0.08%	1	1
	IVD	121	3.64766e-6	5.59177e-4	8.0182	7	10	0.08%	1	1
	FIBCD1	123	3.71660e-6	5.60482e-4	6.0642	9	17	0.11%	1	1
	HMHA1	123	3.71660e-6	5.60482e-4	6.0642	9	17	0.11%	1	1
	PRSS50	123	3.71660e-6	5.60482e-4	6.0642	9	17	0.11%	1	1
	QRFP	123	3.71660e-6	5.60482e-4	6.0642	9	17	0.11%	1	1
	CLYBL	127	3.74410e-6	5.46845e-4	4.5819	12	30	0.14%	1	1
	CYP2W1	128	3.94819e-6	5.72148e-4	4.2546	13	35	0.15%	1	1
	CPLX1	129	4.06029e-6	5.83832e-4	2.8966	22	87	0.26%	1	1
	PEPD	130	4.97026e-6	7.09179e-4	4.8462	11	26	0.13%	1	1
	KLHDC7B	131	5.06551e-6	7.17252e-4	11.4546	5	5	0.06%	1	1
	PDGFA	132	5.89190e-6	8.27945e-4	2.6952	24	102	0.29%	1	1
	KCNF1	133	6.16727e-6	8.60125e-4	5.2067	10	22	0.12%	1	1
	RPN1	133	6.16727e-6	8.60125e-4	5.2067	10	22	0.12%	1	1
	AGBL5	135	6.23261e-6	8.56361e-4	6.5455	8	14	0.10%	1	1
	PSMB8	135	6.23261e-6	8.56361e-4	6.5455	8	14	0.10%	1	1
	SERPING1	135	6.23261e-6	8.56361e-4	6.5455	8	14	0.10%	1	1
	ATXN7L3	135	6.23261e-6	8.56361e-4	6.5455	8	14	0.10%	1	1
	GPR146	139	6.43925e-6	8.59293e-4	3.6557	15	47	0.18%	1	1
	EBF3	140	6.61956e-6	8.77044e-4	2.7443	23	96	0.27%	1	1
	EXT2	141	6.85390e-6	9.01652e-4	5.7273	9	18	0.11%	1	1
	PRL	142	7.36777e-6	9.62428e-4	3.8182	14	42	0.17%	1	1
	PINX1	143	8.27923e-6	1.07393e-3	4.2955	12	32	0.14%	1	1
	FGF3	143	8.27923e-6	1.07393e-3	4.2955	12	32	0.14%	1	1
	THBS3	145	9.26842e-6	1.18565e-3	7.2893	7	11	0.08%	1	1
	ZNF536	146	9.85286e-6	1.25178e-3	2.8300	21	85	0.25%	1	1
	SHH	147	1.00025e-5	1.26215e-3	2.6182	24	105	0.29%	1	1
	NMRK2	148	1.00541e-5	1.26010e-3	4.9803	10	23	0.12%	1	1
	TDRP	149	1.02299e-5	1.27351e-3	2.2003	34	177	0.40%	1	1
	ZNF107	150	1.05953e-5	1.31021e-3	8.5910	6	8	0.07%	1	1
	PCOLCE	150	1.05953e-5	1.31021e-3	8.5910	6	8	0.07%	1	1
	CBLN3	150	1.05953e-5	1.31021e-3	8.5910	6	8	0.07%	1	1
	PXDC1	153	1.12755e-5	1.36698e-3	3.9187	13	38	0.15%	1	1
	GNG7	154	1.14086e-5	1.37415e-3	3.5065	15	49	0.18%	1	1
	SDCCAG8	155	1.17148e-5	1.40192e-3	4.5000	11	28	0.13%	1	1
	BRD9	156	1.20085e-5	1.42785e-3	5.4259	9	19	0.11%	1	1
	FAM168B	156	1.20085e-5	1.42785e-3	5.4259	9	19	0.11%	1	1
	DNAH2	156	1.20085e-5	1.42785e-3	5.4259	9	19	0.11%	1	1
	HOXC10	156	1.20085e-5	1.42785e-3	5.4259	9	19	0.11%	1	1
	FAM53A	160	1.23262e-5	1.42899e-3	3.1923	17	61	0.20%	1	1
	CDPF1	161	1.23268e-5	1.42018e-3	6.1091	8	15	0.10%	1	1
	GTF3C4	161	1.23268e-5	1.42018e-3	6.1091	8	15	0.10%	1	1
	KLF11	161	1.23268e-5	1.42018e-3	6.1091	8	15	0.10%	1	1
	TSPYL6	161	1.23268e-5	1.42018e-3	6.1091	8	15	0.10%	1	1
	DLGAP2	165	1.54570e-5	1.73765e-3	2.0399	39	219	0.46%	1	1
	EPHA4	166	1.80934e-5	2.02177e-3	3.5637	14	45	0.17%	1	1
	SCRIB	167	2.01352e-5	2.23646e-3	5.1546	9	20	0.11%	1	1
	KCNJ1	167	2.01352e-5	2.23646e-3	5.1546	9	20	0.11%	1	1
	PLVAP	169	2.05553e-5	2.25610e-3	6.6819	7	12	0.08%	1	1
	TIFAB	169	2.05553e-5	2.25610e-3	6.6819	7	12	0.08%	1	1
	YPEL4	169	2.05553e-5	2.25610e-3	6.6819	7	12	0.08%	1	1
	TDRD5	169	2.05553e-5	2.25610e-3	6.6819	7	12	0.08%	1	1
	IGFLR1	169	2.05553e-5	2.25610e-3	6.6819	7	12	0.08%	1	1
	C7orf13	174	2.14360e-5	2.28515e-3	2.8637	19	76	0.23%	1	1
	EPS8L1	175	2.27566e-5	2.41207e-3	5.7273	8	16	0.10%	1	1
	ZXDC	175	2.27566e-5	2.41207e-3	5.7273	8	16	0.10%	1	1
	TARDBP	175	2.27566e-5	2.41207e-3	5.7273	8	16	0.10%	1	1
	PSMB3	175	2.27566e-5	2.41207e-3	5.7273	8	16	0.10%	1	1
	PQLC2	179	2.43953e-5	2.52798e-3	4.5819	10	25	0.12%	1	1
	DAPK3	179	2.43953e-5	2.52798e-3	4.5819	10	25	0.12%	1	1
	NKX1-1	181	2.45756e-5	2.51852e-3	3.0426	17	64	0.20%	1	1
	SOX4	182	2.52216e-5	2.57053e-3	3.3042	15	52	0.18%	1	1
	THBS2	183	2.77001e-5	2.80770e-3	2.2909	28	140	0.33%	1	1
	HR	184	2.81831e-5	2.84113e-3	9.5455	5	6	0.06%	1	1
	ATN1	184	2.81831e-5	2.84113e-3	9.5455	5	6	0.06%	1	1
	ECHDC2	184	2.81831e-5	2.84113e-3	9.5455	5	6	0.06%	1	1
	ENSG00000272333	187	2.94169e-5	2.91793e-3	7.6364	6	9	0.07%	1	1
	TFF2	187	2.94169e-5	2.91793e-3	7.6364	6	9	0.07%	1	1
	PUF60	187	2.94169e-5	2.91793e-3	7.6364	6	9	0.07%	1	1
	TGFBRAP1	187	2.94169e-5	2.91793e-3	7.6364	6	9	0.07%	1	1
	SARS	187	2.94169e-5	2.91793e-3	7.6364	6	9	0.07%	1	1
	KCNJ5	187	2.94169e-5	2.91793e-3	7.6364	6	9	0.07%	1	1
	INSIG1	193	3.13400e-5	3.01205e-3	3.4120	14	47	0.17%	1	1
	HRH2	194	3.24984e-5	3.10728e-3	4.9091	9	21	0.11%	1	1
	C9orf69	194	3.24984e-5	3.10728e-3	4.9091	9	21	0.11%	1	1
	LHX3	194	3.24984e-5	3.10728e-3	4.9091	9	21	0.11%	1	1
	XKR6	197	3.29527e-5	3.10274e-3	3.8182	12	36	0.14%	1	1
	GATA5	198	3.65359e-5	3.42275e-3	4.4056	10	26	0.12%	1	1
	TNK2	198	3.65359e-5	3.42275e-3	4.4056	10	26	0.12%	1	1
	ZIC5	198	3.65359e-5	3.42275e-3	4.4056	10	26	0.12%	1	1
	ADRA2C	201	3.83938e-5	3.54312e-3	2.7549	19	79	0.23%	1	1
	C2orf50	202	3.96810e-5	3.64378e-3	5.3904	8	17	0.10%	1	1
	VAX2	202	3.96810e-5	3.64378e-3	5.3904	8	17	0.10%	1	1
	ENTPD6	202	3.96810e-5	3.64378e-3	5.3904	8	17	0.10%	1	1
	CCDC37	202	3.96810e-5	3.64378e-3	5.3904	8	17	0.10%	1	1
	LGR6	202	3.96810e-5	3.64378e-3	5.3904	8	17	0.10%	1	1
	SLC35G5	202	3.96810e-5	3.64378e-3	5.3904	8	17	0.10%	1	1
	FAM167A	202	3.96810e-5	3.64378e-3	5.3904	8	17	0.10%	1	1
	ZBTB43	202	3.96810e-5	3.64378e-3	5.3904	8	17	0.10%	1	1
	CCDC8	202	3.96810e-5	3.64378e-3	5.3904	8	17	0.10%	1	1
	SHANK1	202	3.96810e-5	3.64378e-3	5.3904	8	17	0.10%	1	1
	MTX1	212	4.11599e-5	3.60129e-3	6.1679	7	13	0.08%	1	1
	PCGF2	212	4.11599e-5	3.60129e-3	6.1679	7	13	0.08%	1	1
	TMEM18	214	4.30123e-5	3.72820e-3	2.4622	23	107	0.27%	1	1
	SLC22A23	215	5.02419e-5	4.33459e-3	3.4630	13	43	0.15%	1	1
	NKX2-5	216	5.06549e-5	4.34999e-3	3.9375	11	32	0.13%	1	1
	VAV2	216	5.06549e-5	4.34999e-3	3.9375	11	32	0.13%	1	1
	LRRC3	218	5.07276e-5	4.31627e-3	4.6860	9	22	0.11%	1	1
	RPL27A	218	5.07276e-5	4.31627e-3	4.6860	9	22	0.11%	1	1
	EYA2	218	5.07276e-5	4.31627e-3	4.6860	9	22	0.11%	1	1
	XRN1	221	5.80487e-5	4.87215e-3	11.4546	4	4	0.05%	1	1
	ZBTB8A	221	5.80487e-5	4.87215e-3	11.4546	4	4	0.05%	1	1
	GDPD5	223	6.59427e-5	5.48508e-3	5.0909	8	18	0.10%	1	1
	HDAC1	223	6.59427e-5	5.48508e-3	5.0909	8	18	0.10%	1	1
	TNRC6A	223	6.59427e-5	5.48508e-3	5.0909	8	18	0.10%	1	1
	TRPM2	223	6.59427e-5	5.48508e-3	5.0909	8	18	0.10%	1	1
	RBBP6	223	6.59427e-5	5.48508e-3	5.0909	8	18	0.10%	1	1
	ALOX5AP	228	6.80707e-5	5.53791e-3	6.8728	6	10	0.07%	1	1
	COA3	228	6.80707e-5	5.53791e-3	6.8728	6	10	0.07%	1	1
	GTPBP3	228	6.80707e-5	5.53791e-3	6.8728	6	10	0.07%	1	1
	RTN4RL1	231	6.99948e-5	5.62049e-3	3.8182	11	33	0.13%	1	1
	AP5Z1	232	7.53910e-5	6.02770e-3	2.7129	18	76	0.21%	1	1
	TNRC6C	232	7.53910e-5	6.02770e-3	2.7129	18	76	0.21%	1	1
	IRX1	234	7.57381e-5	6.00370e-3	2.3298	24	118	0.29%	1	1
	LCK	235	7.60871e-5	6.00570e-3	5.7273	7	14	0.08%	1	1
	TBX21	235	7.60871e-5	6.00570e-3	5.7273	7	14	0.08%	1	1
	SLC5A1	235	7.60871e-5	6.00570e-3	5.7273	7	14	0.08%	1	1
	SORBS3	235	7.60871e-5	6.00570e-3	5.7273	7	14	0.08%	1	1
	PTPDC1	235	7.60871e-5	6.00570e-3	5.7273	7	14	0.08%	1	1
	B4GALNT4	235	7.60871e-5	6.00570e-3	5.7273	7	14	0.08%	1	1
	TBC1D14	241	7.66897e-5	5.90256e-3	4.0909	10	28	0.12%	1	1
	CPXM2	241	7.66897e-5	5.90256e-3	4.0909	10	28	0.12%	1	1
	HAND1	243	7.68748e-5	5.86811e-3	4.4822	9	23	0.11%	1	1
	ST5	243	7.68748e-5	5.86811e-3	4.4822	9	23	0.11%	1	1
	HMX1	243	7.68748e-5	5.86811e-3	4.4822	9	23	0.11%	1	1
	TUBGCP3	246	8.03552e-5	6.05898e-3	3.5245	12	39	0.14%	1	1
	C1QL4	247	9.14846e-5	6.87024e-3	8.1819	5	7	0.06%	1	1
	DPEP2	247	9.14846e-5	6.87024e-3	8.1819	5	7	0.06%	1	1
	OSBPL7	247	9.14846e-5	6.87024e-3	8.1819	5	7	0.06%	1	1
	MNX1	250	9.53233e-5	7.07261e-3	3.7059	11	34	0.13%	1	1
	PDLIM2	251	1.05168e-4	7.77193e-3	4.8230	8	19	0.10%	1	1
	CXCL12	252	1.06924e-4	7.87040e-3	3.0839	14	52	0.17%	1	1
	CAPZB	253	1.07904e-4	7.91113e-3	3.9499	10	29	0.12%	1	1
	KCND3	254	1.13470e-4	8.28644e-3	4.2955	9	24	0.11%	1	1
	SGSH	254	1.13470e-4	8.28644e-3	4.2955	9	24	0.11%	1	1
	PIGZ	256	1.31877e-4	9.55544e-3	5.3455	7	15	0.08%	1	1
	TEX35	256	1.31877e-4	9.55544e-3	5.3455	7	15	0.08%	1	1
	ZNF511	256	1.31877e-4	9.55544e-3	5.3455	7	15	0.08%	1	1
	NKD2	259	1.33696e-4	9.57501e-3	3.0258	14	53	0.17%	1	1
	ZNF32	260	1.37615e-4	9.81774e-3	3.3526	12	41	0.14%	1	1
	PRKCZ	261	1.38385e-4	9.83486e-3	2.7769	16	66	0.19%	1	1
	DENND2A	262	1.38633e-4	9.81493e-3	6.2480	6	11	0.07%	1	1
	C8orf74	262	1.38633e-4	9.81493e-3	6.2480	6	11	0.07%	1	1
	B4GALNT1	262	1.38633e-4	9.81493e-3	6.2480	6	11	0.07%	1	1
	SNAI3	262	1.38633e-4	9.81493e-3	6.2480	6	11	0.07%	1	1
	ZC3H7A	262	1.38633e-4	9.81493e-3	6.2480	6	11	0.07%	1	1
	GID8	262	1.38633e-4	9.81493e-3	6.2480	6	11	0.07%	1	1
	IFI30	262	1.38633e-4	9.81493e-3	6.2480	6	11	0.07%	1	1
	APOD	262	1.38633e-4	9.81493e-3	6.2480	6	11	0.07%	1	1
	ZNF680	262	1.38633e-4	9.81493e-3	6.2480	6	11	0.07%	1	1
	PNLIPRP1	262	1.38633e-4	9.81493e-3	6.2480	6	11	0.07%	1	1
	TWIST2	272	1.57988e-4	1.07740e-2	2.2712	23	116	0.27%	1	1
	SMOX	273	1.61856e-4	1.09973e-2	4.5819	8	20	0.10%	1	1
	CPNE7	273	1.61856e-4	1.09973e-2	4.5819	8	20	0.10%	1	1
	RBM19	275	1.66075e-4	1.12019e-2	2.9697	14	54	0.17%	1	1
	AKT3	276	1.69930e-4	1.14204e-2	3.5000	11	36	0.13%	1	1
	ZADH2	276	1.69930e-4	1.14204e-2	3.5000	11	36	0.13%	1	1
	WDR27	276	1.69930e-4	1.14204e-2	3.5000	11	36	0.13%	1	1
	OTOP1	279	1.75045e-4	1.16377e-2	3.1023	13	48	0.15%	1	1
	SIX3	280	2.03089e-4	1.34539e-2	3.6950	10	31	0.12%	1	1
	USP42	280	2.03089e-4	1.34539e-2	3.6950	10	31	0.12%	1	1
	ALX4	280	2.03089e-4	1.34539e-2	3.6950	10	31	0.12%	1	1
	IRS2	283	2.10933e-4	1.38255e-2	2.4454	19	89	0.23%	1	1
	LAMP5	284	2.16749e-4	1.41566e-2	5.0114	7	16	0.08%	1	1
	CCBE1	284	2.16749e-4	1.41566e-2	5.0114	7	16	0.08%	1	1
	LYZL1	286	2.19328e-4	1.42249e-2	3.0390	13	49	0.15%	1	1
	PLD2	287	2.26300e-4	1.46259e-2	7.1591	5	8	0.06%	1	1
	USP41	287	2.26300e-4	1.46259e-2	7.1591	5	8	0.06%	1	1
	SCN2B	287	2.26300e-4	1.46259e-2	7.1591	5	8	0.06%	1	1
	STRBP	287	2.26300e-4	1.46259e-2	7.1591	5	8	0.06%	1	1
	RIMBP3	287	2.26300e-4	1.46259e-2	7.1591	5	8	0.06%	1	1
	AQP6	287	2.26300e-4	1.46259e-2	7.1591	5	8	0.06%	1	1
	CRB2	287	2.26300e-4	1.46259e-2	7.1591	5	8	0.06%	1	1
	VPS18	287	2.26300e-4	1.46259e-2	7.1591	5	8	0.06%	1	1
	ASCC1	287	2.26300e-4	1.46259e-2	7.1591	5	8	0.06%	1	1
	DPEP3	287	2.26300e-4	1.46259e-2	7.1591	5	8	0.06%	1	1
	ZNF251	297	2.30830e-4	1.44164e-2	3.9651	9	26	0.11%	1	1
	SHKBP1	298	2.41461e-4	1.50297e-2	4.3637	8	21	0.10%	1	1
	SPATA3	298	2.41461e-4	1.50297e-2	4.3637	8	21	0.10%	1	1
	ADRA1D	298	2.41461e-4	1.50297e-2	4.3637	8	21	0.10%	1	1
	C1QTNF1	301	2.56712e-4	1.58197e-2	5.7273	6	12	0.07%	1	1
	CCR6	301	2.56712e-4	1.58197e-2	5.7273	6	12	0.07%	1	1
	NUMBL	301	2.56712e-4	1.58197e-2	5.7273	6	12	0.07%	1	1
	TTYH2	301	2.56712e-4	1.58197e-2	5.7273	6	12	0.07%	1	1
	NARFL	301	2.56712e-4	1.58197e-2	5.7273	6	12	0.07%	1	1
	IDH3B	306	2.69981e-4	1.63656e-2	9.1637	4	5	0.05%	1	1
	FAM189B	306	2.69981e-4	1.63656e-2	9.1637	4	5	0.05%	1	1
	GK5	306	2.69981e-4	1.63656e-2	9.1637	4	5	0.05%	1	1
	MMP21	306	2.69981e-4	1.63656e-2	9.1637	4	5	0.05%	1	1
	TULP2	306	2.69981e-4	1.63656e-2	9.1637	4	5	0.05%	1	1
	PTH2	306	2.69981e-4	1.63656e-2	9.1637	4	5	0.05%	1	1
	TGM7	306	2.69981e-4	1.63656e-2	9.1637	4	5	0.05%	1	1
	PAX5	313	2.72377e-4	1.61416e-2	3.5796	10	32	0.12%	1	1
	KCNQ1	314	3.28984e-4	1.94342e-2	2.6847	15	64	0.18%	1	1
	ENPP6	315	3.37150e-4	1.98533e-2	2.9198	13	51	0.15%	1	1
	NTMT1	315	3.37150e-4	1.98533e-2	2.9198	13	51	0.15%	1	1
	RHOF	317	3.40697e-4	1.99356e-2	4.7166	7	17	0.08%	1	1
	SYT3	318	3.50451e-4	2.04419e-2	4.1653	8	22	0.10%	1	1
	FBXO31	319	4.17849e-4	2.42968e-2	2.2682	20	101	0.24%	1	1
	AFG3L2	320	4.41470e-4	2.55901e-2	5.2868	6	13	0.07%	1	1
	RSL1D1	320	4.41470e-4	2.55901e-2	5.2868	6	13	0.07%	1	1
	SFN	320	4.41470e-4	2.55901e-2	5.2868	6	13	0.07%	1	1
	RD3	320	4.41470e-4	2.55901e-2	5.2868	6	13	0.07%	1	1
	SEMA6B	320	4.41470e-4	2.55901e-2	5.2868	6	13	0.07%	1	1
	PARP1	320	4.41470e-4	2.55901e-2	5.2868	6	13	0.07%	1	1
	CKAP4	320	4.41470e-4	2.55901e-2	5.2868	6	13	0.07%	1	1
	LTBP4	320	4.41470e-4	2.55901e-2	5.2868	6	13	0.07%	1	1
	TBX15	328	4.70805e-4	2.66249e-2	3.3690	10	34	0.12%	1	1
	CYTH3	328	4.70805e-4	2.66249e-2	3.3690	10	34	0.12%	1	1
	ARHGAP39	328	4.70805e-4	2.66249e-2	3.3690	10	34	0.12%	1	1
	NTF3	328	4.70805e-4	2.66249e-2	3.3690	10	34	0.12%	1	1
	RHCG	328	4.70805e-4	2.66249e-2	3.3690	10	34	0.12%	1	1
	ZNF407	333	4.71574e-4	2.62679e-2	3.1500	11	40	0.13%	1	1
	CYP4F22	334	4.72404e-4	2.62354e-2	6.3637	5	9	0.06%	1	1
	SCP2	334	4.72404e-4	2.62354e-2	6.3637	5	9	0.06%	1	1
	AQP4	334	4.72404e-4	2.62354e-2	6.3637	5	9	0.06%	1	1
	PALM	334	4.72404e-4	2.62354e-2	6.3637	5	9	0.06%	1	1
	PLEKHJ1	334	4.72404e-4	2.62354e-2	6.3637	5	9	0.06%	1	1
	MRPS9	339	4.96358e-4	2.71591e-2	3.9842	8	23	0.10%	1	1
	BID	339	4.96358e-4	2.71591e-2	3.9842	8	23	0.10%	1	1
	OPA1	339	4.96358e-4	2.71591e-2	3.9842	8	23	0.10%	1	1
	NELFA	339	4.96358e-4	2.71591e-2	3.9842	8	23	0.10%	1	1
	CHST15	339	4.96358e-4	2.71591e-2	3.9842	8	23	0.10%	1	1
	SCARB1	344	5.04956e-4	2.72280e-2	2.8096	13	53	0.15%	1	1
	FADD	345	5.15540e-4	2.77181e-2	4.4546	7	18	0.08%	1	1
	FOXL1	346	5.78981e-4	3.10391e-2	2.2671	19	96	0.23%	1	1
	OTOS	347	5.81497e-4	3.10841e-2	3.5549	9	29	0.11%	1	1
	GPR125	348	6.07896e-4	3.24019e-2	3.2728	10	35	0.12%	1	1
	PXDN	349	6.09741e-4	3.24071e-2	2.3167	18	89	0.21%	1	1
	IZUMO1	350	6.65143e-4	3.52507e-2	11.4546	3	3	0.04%	1	1
	CALML6	350	6.65143e-4	3.52507e-2	11.4546	3	3	0.04%	1	1
	CCDC107	350	6.65143e-4	3.52507e-2	11.4546	3	3	0.04%	1	1
	RILP	350	6.65143e-4	3.52507e-2	11.4546	3	3	0.04%	1	1
	ETFB	350	6.65143e-4	3.52507e-2	11.4546	3	3	0.04%	1	1
	MSMP	350	6.65143e-4	3.52507e-2	11.4546	3	3	0.04%	1	1
	WHSC1	356	6.87802e-4	3.58372e-2	3.8182	8	24	0.10%	1	1
	ZNF853	356	6.87802e-4	3.58372e-2	3.8182	8	24	0.10%	1	1
	BARHL1	356	6.87802e-4	3.58372e-2	3.8182	8	24	0.10%	1	1
	MNT	356	6.87802e-4	3.58372e-2	3.8182	8	24	0.10%	1	1
	2019-03-08	360	7.15508e-4	3.68665e-2	4.9091	6	14	0.07%	1	1
	TSPAN15	360	7.15508e-4	3.68665e-2	4.9091	6	14	0.07%	1	1
	CALY	360	7.15508e-4	3.68665e-2	4.9091	6	14	0.07%	1	1
	AHDC1	360	7.15508e-4	3.68665e-2	4.9091	6	14	0.07%	1	1
	CBX5	360	7.15508e-4	3.68665e-2	4.9091	6	14	0.07%	1	1
	SLC26A10	360	7.15508e-4	3.68665e-2	4.9091	6	14	0.07%	1	1
	IZUMO2	360	7.15508e-4	3.68665e-2	4.9091	6	14	0.07%	1	1
	LENG8	360	7.15508e-4	3.68665e-2	4.9091	6	14	0.07%	1	1
	CYS1	360	7.15508e-4	3.68665e-2	4.9091	6	14	0.07%	1	1
	HAGHL	360	7.15508e-4	3.68665e-2	4.9091	6	14	0.07%	1	1
	ARHGEF10	370	7.38508e-4	3.70232e-2	2.7075	13	55	0.15%	1	1
	PAX1	371	7.41851e-4	3.70906e-2	3.0000	11	42	0.13%	1	1
	TGM5	372	7.53578e-4	3.75756e-2	7.6364	4	6	0.05%	1	1
	NDUFA4L2	372	7.53578e-4	3.75756e-2	7.6364	4	6	0.05%	1	1
	ACD	372	7.53578e-4	3.75756e-2	7.6364	4	6	0.05%	1	1
	PRPH	372	7.53578e-4	3.75756e-2	7.6364	4	6	0.05%	1	1
	SOHLH1	372	7.53578e-4	3.75756e-2	7.6364	4	6	0.05%	1	1
	RPL12	372	7.53578e-4	3.75756e-2	7.6364	4	6	0.05%	1	1
	CCDC47	372	7.53578e-4	3.75756e-2	7.6364	4	6	0.05%	1	1
	STRADA	372	7.53578e-4	3.75756e-2	7.6364	4	6	0.05%	1	1
	C19orf53	372	7.53578e-4	3.75756e-2	7.6364	4	6	0.05%	1	1
	CALCOCO2	372	7.53578e-4	3.75756e-2	7.6364	4	6	0.05%	1	1
	STAT5A	372	7.53578e-4	3.75756e-2	7.6364	4	6	0.05%	1	1
	CACNB1	372	7.53578e-4	3.75756e-2	7.6364	4	6	0.05%	1	1
	TTC9B	384	7.54924e-4	3.64664e-2	4.2201	7	19	0.08%	1	1
	PLCB4	384	7.54924e-4	3.64664e-2	4.2201	7	19	0.08%	1	1
	BAMBI	386	7.66760e-4	3.68462e-2	3.4364	9	30	0.11%	1	1
	FAM49A	387	7.76345e-4	3.72104e-2	3.1818	10	36	0.12%	1	1
	SH3BP4	387	7.76345e-4	3.72104e-2	3.1818	10	36	0.12%	1	1
	RNF26	389	8.76738e-4	4.18062e-2	5.7273	5	10	0.06%	1	1
	RCOR2	389	8.76738e-4	4.18062e-2	5.7273	5	10	0.06%	1	1
	EDDM3A	389	8.76738e-4	4.18062e-2	5.7273	5	10	0.06%	1	1
	RNF151	389	8.76738e-4	4.18062e-2	5.7273	5	10	0.06%	1	1
	AES	389	8.76738e-4	4.18062e-2	5.7273	5	10	0.06%	1	1
	TNFAIP8L1	389	8.76738e-4	4.18062e-2	5.7273	5	10	0.06%	1	1
	ARHGEF18	389	8.76738e-4	4.18062e-2	5.7273	5	10	0.06%	1	1
	CELSR2	389	8.76738e-4	4.18062e-2	5.7273	5	10	0.06%	1	1
	BFSP1	389	8.76738e-4	4.18062e-2	5.7273	5	10	0.06%	1	1
	FAM3B	389	8.76738e-4	4.18062e-2	5.7273	5	10	0.06%	1	1
	RFPL2	389	8.76738e-4	4.18062e-2	5.7273	5	10	0.06%	1	1
	DRAXIN	389	8.76738e-4	4.18062e-2	5.7273	5	10	0.06%	1	1
	G0S2	389	8.76738e-4	4.18062e-2	5.7273	5	10	0.06%	1	1
	GHRHR	389	8.76738e-4	4.18062e-2	5.7273	5	10	0.06%	1	1
	BNIP1	389	8.76738e-4	4.18062e-2	5.7273	5	10	0.06%	1	1
	CPA6	389	8.76738e-4	4.18062e-2	5.7273	5	10	0.06%	1	1
	ASB6	389	8.76738e-4	4.18062e-2	5.7273	5	10	0.06%	1	1
	SHMT2	389	8.76738e-4	4.18062e-2	5.7273	5	10	0.06%	1	1
	SNX19	407	8.85733e-4	4.03672e-2	2.6591	13	56	0.15%	1	1
	SMIM21	408	9.06688e-4	4.12210e-2	2.5455	14	63	0.17%	1	1
	SLIT1	409	9.34498e-4	4.23814e-2	3.6655	8	25	0.10%	1	1
	GPC1	410	9.81351e-4	4.43978e-2	3.0958	10	37	0.12%	1	1
	CCDC57	411	1.07427e-3	4.84832e-2	4.0091	7	20	0.08%	1	1
	PRRC2A	411	1.07427e-3	4.84832e-2	4.0091	7	20	0.08%	1	1
	NXPH4	411	1.07427e-3	4.84832e-2	4.0091	7	20	0.08%	1	1
	FOXK1	414	1.10326e-3	4.94311e-2	2.1548	19	101	0.23%	1	1
	RABAC1	415	1.10459e-3	4.93714e-2	4.5819	6	15	0.07%	1	1
	AGTRAP	415	1.10459e-3	4.93714e-2	4.5819	6	15	0.07%	1	1
	HERPUD2	415	1.10459e-3	4.93714e-2	4.5819	6	15	0.07%	1	1
	ALOX5	415	1.10459e-3	4.93714e-2	4.5819	6	15	0.07%	1	1
	NEUROG3	415	1.10459e-3	4.93714e-2	4.5819	6	15	0.07%	1	1
	CAT	415	1.10459e-3	4.93714e-2	4.5819	6	15	0.07%	1	1
The test set contains 8,409 (9%) of all 96,322 regions.	The test set picked 5,020 genes, the background set picked 17,242 genes.
Ensembl Genes has 18,549 terms covering 18,549 (100%) of all 18,549 genes.	18,549 ontology terms were tested (100%) using an annotation count range of [1, 1000].
GREAT version 4.0.4
Species assembly: hg19
Association rule: Basal+extension: 5000 bp upstream, 1000 bp downstream, 1000000 bp max extension, curated regulatory domains included
