# Supplementary material for: High-resolution analyses of human sperm dynamic methylome reveal thousands of novel age-related epigenetic alterations
Source: Clin Epigenetics. 2020 Dec 14;12:192. doi: 10.1186/s13148-020-00988-1 (PMC7735420; doi:10.1186/s13148-020-00988-1)
Supplement: Supplementary file 4 — Additional file 4: Table S6. WGCNA module enriched genes and CpGs. [file 13148_2020_988_MOESM4_ESM.xlsx]

## Sheet: Summary_WGCNA
Modules	#average_correlation	pvalues	#CpGs	#DMCs	DMC_percentage
blue	0.62	2e-11	1670	267	15.99
green	0.6	2e-10	517	25	4.84
cyan	0.3	0.003	62	0	0
lightgreen	0.32	0.002	59	0	0
saddlebrown	0.3	0.003	42	0	0
salmon	0.34	0.0008	86	1	1.16
yellow	0.33	0.001	627	66	10.53
brown	-0.62	3e-11	1367	335	24.51
Infertile_group
Modules	#average_correlation	pvalues	#CpGs	#DMCs	DMC_percentage
tan	0.33	0.001	97	0	0

## Sheet: Meblue_Gene
# GREAT version 4.0.4	Species assembly: hg19	Association rule: Basal+extension: 5000 bp upstream, 1000 bp downstream, 1000000 bp max extension, curated regulatory domains included
# Term Name	Hyper Rank	Hyper Raw P-Value	Hyper FDR Q-Val	Hyper Fold Enrichment	Hyper Foreground Region Hits	Hyper Total Regions	Hyper Region Set Coverage	Hyper Foreground Gene Hits	Total Genes Annotated
KHDRBS3	1	4.0331e-153	7.48099e-149	17.042	133	148	0.0796407	1	1
ZFAT	2	6.49357e-139	6.02246e-135	16.9974	121	135	0.0724551	1	1
ADCY8	3	2.20008e-71	1.36031e-67	16.4014	64	74	0.0383233	1	1
COL22A1	3	2.20008e-71	1.36031e-67	16.4014	64	74	0.0383233	1	1
EFR3A	5	8.82743e-70	3.2748e-66	17.4825	59	64	0.0353293	1	1
KCNK9	6	1.82371e-64	5.63801e-61	14.7498	63	81	0.0377246	1	1
CXCL13	7	2.98945e-62	7.92163e-59	17.3292	53	58	0.0317365	1	1
CCNG2	8	9.50987e-60	2.20498e-56	17.2708	51	56	0.0305389	1	1
RBFOX1	9	2.18492e-45	4.50312e-42	13.1924	48	69	0.0287425	1	1
API5	10	8.101e-40	1.50266e-36	14.5019	39	51	0.0233533	1	1
C4orf27	11	5.39495e-38	9.09736e-35	17.3386	32	35	0.0191617	1	1
MFAP3L	11	5.39495e-38	9.09736e-35	17.3386	32	35	0.0191617	1	1
RBM19	13	1.2176e-32	1.73732e-29	12.7643	35	52	0.0209581	1	1
TBX5	14	1.92958e-32	2.55655e-29	12.1912	36	56	0.0215569	1	1
COX6C	15	6.56896e-31	8.12318e-28	16.5171	27	31	0.0161677	1	1
VPS13B	16	3.99367e-30	4.62992e-27	16.0009	27	32	0.0161677	1	1
SLC22A25	17	2.47953e-26	2.70546e-23	18.9641	20	20	0.0119761	1	1
SLC22A10	18	4.75347e-25	4.89845e-22	18.9641	19	19	0.0113773	1	1
RPS6KA2	19	6.12996e-25	5.98445e-22	11.7999	28	45	0.0167665	1	1
MPC1	20	1.4881e-24	1.38014e-21	11.5434	28	46	0.0167665	1	1
ZNF518B	21	1.86755e-23	1.64958e-20	14.9003	22	28	0.0131737	1	1
THAP6	22	1.64487e-22	1.38685e-19	17.966	18	19	0.0107784	1	1
WDR1	23	2.61967e-22	2.11271e-19	13.907	22	30	0.0131737	1	1
GSDMC	24	1.02129e-21	7.89326e-19	15.1713	20	25	0.0119761	1	1
PARM1	25	1.56355e-21	1.16009e-18	17.0677	18	20	0.0107784	1	1
ST3GAL1	26	2.12884e-21	1.51876e-18	11.6702	24	39	0.0143713	1	1
SALL3	27	2.42932e-18	1.66894e-15	7.11153	30	80	0.0179641	1	1
CEP170	28	7.85184e-18	5.20156e-15	16.733	15	17	0.00898204	1	1
CDH13	29	1.48507e-17	9.49881e-15	12.0106	19	30	0.0113773	1	1
CYP2C19	30	4.45167e-16	2.75247e-13	18.9641	12	12	0.00718563	1	1
FAM46A	31	8.87498e-16	5.31039e-13	11.9403	17	27	0.0101796	1	1
HSBP1	32	2.14781e-15	1.24499e-12	11.5139	17	28	0.0101796	1	1
PLD5	33	5.31164e-14	2.98563e-11	11.8525	15	24	0.00898204	1	1
FAM86A	34	9.99769e-14	5.45433e-11	12.6427	14	21	0.00838323	1	1
SLC22A24	35	1.62023e-13	8.58675e-11	18.9641	10	10	0.00598802	1	1
GALR1	36	1.96057e-13	1.01019e-10	8.75265	18	39	0.0107784	1	1
SYT10	37	4.69195e-13	2.35219e-10	12.9754	13	19	0.00778443	1	1
FZD1	38	1.6973e-12	8.28506e-10	17.2401	10	11	0.00598802	1	1
NPR3	39	2.15048e-12	1.0228e-09	13.3864	12	17	0.00718563	1	1
MUCL1	40	2.66783e-12	1.23714e-09	14.9003	11	14	0.00658683	1	1
PRELID2	41	3.08838e-12	1.39723e-09	18.9641	9	9	0.00538922	1	1
PATE4	41	3.08838e-12	1.39723e-09	18.9641	9	9	0.00538922	1	1
CD81	43	2.90156e-11	1.25165e-08	13.0378	11	16	0.00658683	1	1
MMP16	44	3.36635e-11	1.41915e-08	10.2722	13	24	0.00778443	1	1
CPEB2	45	3.77401e-11	1.55564e-08	11.3784	12	20	0.00718563	1	1
CDK14	46	4.00255e-11	1.61398e-08	14.5877	10	13	0.00598802	1	1
MAF	47	6.26761e-11	2.47357e-08	7.58563	16	40	0.00958084	1	1
BCKDHB	48	7.82684e-11	3.02458e-08	12.2709	11	17	0.00658683	1	1
SACS	49	1.3342e-10	5.05061e-08	13.5458	10	14	0.00598802	1	1
ALG10	50	1.38381e-10	5.13365e-08	8.56442	14	31	0.00838323	1	1
TSSC4	51	1.91613e-10	6.96908e-08	11.5892	11	18	0.00658683	1	1
WWOX	52	3.49257e-10	1.24584e-07	9.8943	12	23	0.00718563	1	1
TMEM37	53	5.87717e-10	2.0569e-07	14.2231	9	12	0.00538922	1	1
SCTR	53	5.87717e-10	2.0569e-07	14.2231	9	12	0.00538922	1	1
CYP2C9	53	5.87717e-10	2.0569e-07	14.2231	9	12	0.00538922	1	1
KCNN2	56	9.68201e-10	3.20699e-07	11.8525	10	16	0.00598802	1	1
CNGB3	56	9.68201e-10	3.20699e-07	11.8525	10	16	0.00598802	1	1
SLC22A8	58	1.12021e-09	3.58254e-07	18.9641	7	7	0.00419162	1	1
GLT1D1	59	7.61883e-09	2.39528e-06	7.25097	13	34	0.00778443	1	1
CYP2C18	60	8.54981e-09	2.64317e-06	16.5936	7	8	0.00419162	1	1
DLG2	61	2.13163e-08	6.48189e-06	18.9641	6	6	0.00359281	1	1
PATE3	61	2.13163e-08	6.48189e-06	18.9641	6	6	0.00359281	1	1
TTN	63	2.40609e-08	7.0842e-06	12.6427	8	12	0.00479042	1	1
TARS	63	2.40609e-08	7.0842e-06	12.6427	8	12	0.00479042	1	1
TRIM36	63	2.40609e-08	7.0842e-06	12.6427	8	12	0.00479042	1	1
OR9G4	66	3.67073e-08	1.03164e-05	14.7498	7	9	0.00419162	1	1
CTNNA3	67	5.96462e-08	1.65131e-05	11.6702	8	13	0.00479042	1	1
HCN1	68	1.16743e-07	3.18451e-05	13.2749	7	10	0.00419162	1	1
HTR1E	68	1.16743e-07	3.18451e-05	13.2749	7	10	0.00419162	1	1
KCTD16	70	1.42493e-07	3.77585e-05	16.2549	6	7	0.00359281	1	1
LRFN2	70	1.42493e-07	3.77585e-05	16.2549	6	7	0.00359281	1	1
RAB38	70	1.42493e-07	3.77585e-05	16.2549	6	7	0.00359281	1	1
MPHOSPH6	70	1.42493e-07	3.77585e-05	16.2549	6	7	0.00359281	1	1
MYOM2	74	1.9234e-07	4.82125e-05	5.73332	13	43	0.00778443	1	1
PLEKHA3	75	2.71136e-07	6.70574e-05	10.1142	8	15	0.00479042	1	1
OR5AK2	76	3.06322e-07	7.47627e-05	12.068	7	11	0.00419162	1	1
TMEM132D	77	3.47773e-07	8.37771e-05	5.47851	13	45	0.00778443	1	1
CCDC141	78	4.05393e-07	9.64056e-05	18.9641	5	5	0.00299401	1	1
CCNG1	78	4.05393e-07	9.64056e-05	18.9641	5	5	0.00299401	1	1
MOCS1	80	5.44321e-07	0.000126208	14.2231	6	8	0.00359281	1	1
C8orf22	80	5.44321e-07	0.000126208	14.2231	6	8	0.00359281	1	1
SGCG	82	5.97505e-07	0.00013516	7.02373	10	27	0.00598802	1	1
KCND3	83	7.01487e-07	0.00015677	11.0624	7	12	0.00419162	1	1
CTTNBP2NL	84	1.4503e-06	0.000320258	10.2114	7	13	0.00419162	1	1
CACNA2D1	84	1.4503e-06	0.000320258	10.2114	7	13	0.00419162	1	1
CDH4	86	1.47979e-06	0.000319169	5.2923	12	43	0.00718563	1	1
HELLS	87	1.55955e-06	0.000332506	12.6427	6	9	0.00359281	1	1
TESPA1	87	1.55955e-06	0.000332506	12.6427	6	9	0.00359281	1	1
DCUN1D4	89	2.32578e-06	0.000484729	15.8034	5	6	0.00299401	1	1
LRRC66	89	2.32578e-06	0.000484729	15.8034	5	6	0.00299401	1	1
PCLO	91	2.7679e-06	0.000564196	9.48204	7	14	0.00419162	1	1
TMEM75	92	3.72376e-06	0.000750782	11.3784	6	10	0.00359281	1	1
TUSC3	93	4.95257e-06	0.000987799	8.8499	7	15	0.00419162	1	1
CDH26	94	6.44768e-06	0.00127232	7.22441	8	21	0.00479042	1	1
DCD	95	7.70539e-06	0.0015045	18.9641	4	4	0.00239521	1	1
KRTAP17-1	95	7.70539e-06	0.0015045	18.9641	4	4	0.00239521	1	1
TMEM135	97	7.78399e-06	0.00148851	13.5458	5	7	0.00299401	1	1
COX7A2L	98	7.82468e-06	0.00148102	10.344	6	11	0.00359281	1	1
LRRC70	98	7.82468e-06	0.00148102	10.344	6	11	0.00359281	1	1
ERI1	98	7.82468e-06	0.00148102	10.344	6	11	0.00359281	1	1
PPP1R3B	98	7.82468e-06	0.00148102	10.344	6	11	0.00359281	1	1
NPHP4	102	8.54532e-06	0.00155399	6.0956	9	28	0.00538922	1	1
EML4	103	1.49479e-05	0.00269192	9.48204	6	12	0.00359281	1	1
ST8SIA4	104	1.98501e-05	0.00354038	11.8525	5	8	0.00299401	1	1
SLCO4C1	104	1.98501e-05	0.00354038	11.8525	5	8	0.00299401	1	1
OR4C12	104	1.98501e-05	0.00354038	11.8525	5	8	0.00299401	1	1
EPHA3	107	2.12899e-05	0.0036907	7.37492	7	18	0.00419162	1	1
AJAP1	108	2.16062e-05	0.00371086	5.5057	9	31	0.00538922	1	1
IMPG1	109	2.65172e-05	0.00451255	8.75265	6	13	0.00359281	1	1
LRRC3B	110	3.69054e-05	0.00622325	15.1713	4	5	0.00239521	1	1
DCBLD2	110	3.69054e-05	0.00622325	15.1713	4	5	0.00239521	1	1
CWH43	110	3.69054e-05	0.00622325	15.1713	4	5	0.00239521	1	1
SUB1	110	3.69054e-05	0.00622325	15.1713	4	5	0.00239521	1	1
TRIM21	110	3.69054e-05	0.00622325	15.1713	4	5	0.00239521	1	1
OR52K2	110	3.69054e-05	0.00622325	15.1713	4	5	0.00239521	1	1
PTPN5	110	3.69054e-05	0.00622325	15.1713	4	5	0.00239521	1	1
MRGPRX1	110	3.69054e-05	0.00622325	15.1713	4	5	0.00239521	1	1
KRT33A	110	3.69054e-05	0.00622325	15.1713	4	5	0.00239521	1	1
BOD1L1	119	4.27133e-05	0.00665789	10.5356	5	9	0.00299401	1	1
GABRG2	119	4.27133e-05	0.00665789	10.5356	5	9	0.00299401	1	1
XKR9	119	4.27133e-05	0.00665789	10.5356	5	9	0.00299401	1	1
TMTC2	122	4.43292e-05	0.00673985	8.12746	6	14	0.00359281	1	1
MSR1	123	6.76409e-05	0.0102006	6.32136	7	21	0.00419162	1	1
COL8A1	124	0.000106065	0.0158661	12.6427	4	6	0.00239521	1	1
NPSR1	124	0.000106065	0.0158661	12.6427	4	6	0.00239521	1	1
SLC2A13	124	0.000106065	0.0158661	12.6427	4	6	0.00239521	1	1
PPARGC1A	127	0.000107887	0.0157574	7.11153	6	16	0.00359281	1	1
MCM5	128	0.000146375	0.0212117	18.9641	3	3	0.00179641	1	1
SLC22A9	128	0.000146375	0.0212117	18.9641	3	3	0.00179641	1	1
PANX1	128	0.000146375	0.0212117	18.9641	3	3	0.00179641	1	1
FOLR4	128	0.000146375	0.0212117	18.9641	3	3	0.00179641	1	1
HYLS1	128	0.000146375	0.0212117	18.9641	3	3	0.00179641	1	1
NR1D2	133	0.000234925	0.0327641	7.9017	5	12	0.00299401	1	1
COL12A1	133	0.000234925	0.0327641	7.9017	5	12	0.00299401	1	1
AASDHPPT	133	0.000234925	0.0327641	7.9017	5	12	0.00299401	1	1
C12orf40	136	0.000237105	0.0323387	10.8366	4	7	0.00239521	1	1
ASAP1	137	0.00036518	0.0494433	7.29387	5	13	0.00299401	1	1
CDK20	137	0.00036518	0.0494433	7.29387	5	13	0.00299401	1	1
GUCY1A2	137	0.00036518	0.0494433	7.29387	5	13	0.00299401	1	1

## Sheet: Meyellow_Gene
# GREAT version 4.0.4	Species assembly: hg19	Association rule: Basal+extension: 5000 bp upstream, 1000 bp downstream, 1000000 bp max extension, curated regulatory domains included
# Term Name	Hyper Rank	Hyper Raw P-Value	Hyper FDR Q-Val	Hyper Fold Enrichment	Hyper Foreground Region Hits	Hyper Total Regions	Hyper Region Set Coverage	Hyper Foreground Gene Hits	Total Genes Annotated
FAM218A	1	2.54356e-29	4.71805e-25	37.5745	20	26	0.0318979	1	1
MARCH1	2	8.50393e-27	7.88697e-23	31.5141	20	31	0.0318979	1	1
FUT9	3	1.41631e-22	8.75702e-19	38.5633	15	19	0.0239234	1	1
PLEKHA2	4	2.27447e-22	1.05473e-18	42.741	14	16	0.0223285	1	1
MANEA	5	5.55906e-22	2.0623e-18	36.6352	15	20	0.0239234	1	1
TACC1	6	2.0827e-20	6.43867e-17	35.9924	14	19	0.0223285	1	1
DCSTAMP	7	4.28233e-19	1.13476e-15	41.8688	12	14	0.0191388	1	1
GAP43	8	5.41237e-19	1.25493e-15	31.0844	14	22	0.0223285	1	1
FSCB	9	8.25005e-18	1.70033e-14	36.6352	12	16	0.0191388	1	1
DPYS	10	1.82469e-17	3.38462e-14	41.332	11	13	0.0175439	1	1
UST	11	4.12193e-17	6.95069e-14	28.8641	13	22	0.0207336	1	1
ALDH1B1	12	5.96938e-16	9.22717e-13	48.8469	9	9	0.0143541	1	1
SASH1	13	4.93074e-15	7.03541e-12	21.8969	13	29	0.0207336	1	1
SHB	14	3.16497e-14	4.19336e-11	39.9656	9	11	0.0143541	1	1
C3orf58	15	1.243e-13	1.53709e-10	36.6352	9	12	0.0143541	1	1
TMEFF2	16	2.05886e-13	2.38686e-10	28.7335	10	17	0.015949	1	1
ZBTB20	16	2.05886e-13	2.38686e-10	28.7335	10	17	0.015949	1	1
NXPE4	18	2.60974e-13	2.68934e-10	43.4195	8	9	0.0127592	1	1
TENM2	19	3.4681e-12	3.38577e-09	23.2604	10	21	0.015949	1	1
SUCLG2	20	1.14596e-11	1.06282e-08	42.741	7	8	0.0111643	1	1
CAST	21	3.47095e-11	3.06584e-08	30.0596	8	13	0.0127592	1	1
NXPE2	21	3.47095e-11	3.06584e-08	30.0596	8	13	0.0127592	1	1
MUC15	23	7.19069e-11	5.79914e-08	48.8469	6	6	0.00956938	1	1
PCSK1	24	7.95349e-11	6.14705e-08	27.9125	8	14	0.0127592	1	1
SEC24D	25	1.65859e-10	1.23061e-07	34.1928	7	10	0.0111643	1	1
POU4F2	26	1.67373e-10	1.19408e-07	26.0517	8	15	0.0127592	1	1
CDH9	26	1.67373e-10	1.19408e-07	26.0517	8	15	0.0127592	1	1
SYNPO2	28	4.48039e-10	2.9681e-07	31.0844	7	11	0.0111643	1	1
AGTR1	29	4.94599e-10	3.16356e-07	41.8688	6	7	0.00956938	1	1
KCNK1	30	1.05626e-09	6.53086e-07	28.494	7	12	0.0111643	1	1
EMX2	30	1.05626e-09	6.53086e-07	28.494	7	12	0.0111643	1	1
EDNRA	32	1.07797e-09	6.24852e-07	21.7097	8	18	0.0127592	1	1
KLRD1	33	1.94402e-09	1.09271e-06	36.6352	6	8	0.00956938	1	1
KLRK1	33	1.94402e-09	1.09271e-06	36.6352	6	8	0.00956938	1	1
ZNF621	35	2.24807e-09	1.19141e-06	26.3022	7	13	0.0111643	1	1
SLC35F3	36	8.13469e-09	4.1914e-06	22.7952	7	15	0.0111643	1	1
ANO3	37	1.40781e-08	7.05767e-06	29.3081	6	10	0.00956938	1	1
SLC2A14	38	2.0881e-08	1.01927e-05	40.7057	5	6	0.00797448	1	1
CTNNB1	39	2.37233e-08	1.12832e-05	20.1134	7	17	0.0111643	1	1
RAB11FIP2	40	3.8134e-08	1.76837e-05	18.996	7	18	0.0111643	1	1
PCDH20	40	3.8134e-08	1.76837e-05	18.996	7	18	0.0111643	1	1
CNTNAP5	42	5.98119e-08	2.64155e-05	24.4234	6	12	0.00956938	1	1
THSD4	42	5.98119e-08	2.64155e-05	24.4234	6	12	0.00956938	1	1
SENP8	42	5.98119e-08	2.64155e-05	24.4234	6	12	0.00956938	1	1
NANOG	45	7.1847e-08	2.96153e-05	34.8906	5	7	0.00797448	1	1
MAS1L	46	4.16628e-07	0.000168001	27.1372	5	9	0.00797448	1	1
UBD	46	4.16628e-07	0.000168001	27.1372	5	9	0.00797448	1	1
ANXA10	48	8.55889e-07	0.000330747	39.0775	4	5	0.00637959	1	1
STAC3	48	8.55889e-07	0.000330747	39.0775	4	5	0.00637959	1	1
R3HDM2	48	8.55889e-07	0.000330747	39.0775	4	5	0.00637959	1	1
RAPGEF2	51	2.48836e-06	0.000905032	20.3529	5	12	0.00797448	1	1
NPHP3	52	2.5259e-06	0.000901019	32.5646	4	6	0.00637959	1	1
ZNF330	52	2.5259e-06	0.000901019	32.5646	4	6	0.00637959	1	1
VWDE	52	2.5259e-06	0.000901019	32.5646	4	6	0.00637959	1	1
RASEF	52	2.5259e-06	0.000901019	32.5646	4	6	0.00637959	1	1
FRMD3	52	2.5259e-06	0.000901019	32.5646	4	6	0.00637959	1	1
OR13F1	52	2.5259e-06	0.000901019	32.5646	4	6	0.00637959	1	1
TRIM33	58	5.79798e-06	0.00185425	27.9125	4	7	0.00637959	1	1
ATP5J	58	5.79798e-06	0.00185425	27.9125	4	7	0.00637959	1	1
APP	58	5.79798e-06	0.00185425	27.9125	4	7	0.00637959	1	1
IL15	58	5.79798e-06	0.00185425	27.9125	4	7	0.00637959	1	1
IL33	58	5.79798e-06	0.00185425	27.9125	4	7	0.00637959	1	1
TEX29	63	5.95544e-06	0.00175345	9.76938	7	35	0.0111643	1	1
TMEM108	64	1.14076e-05	0.00330625	24.4234	4	8	0.00637959	1	1
FNIP2	64	1.14076e-05	0.00330625	24.4234	4	8	0.00637959	1	1
SCIN	64	1.14076e-05	0.00330625	24.4234	4	8	0.00637959	1	1
RANBP6	64	1.14076e-05	0.00330625	24.4234	4	8	0.00637959	1	1
SMC2	64	1.14076e-05	0.00330625	24.4234	4	8	0.00637959	1	1
SYT6	69	2.02004e-05	0.00543039	21.7097	4	9	0.00637959	1	1
STOX2	70	2.43099e-05	0.00644179	13.5686	5	18	0.00797448	1	1
SOX1	71	2.89353e-05	0.00755945	7.7711	7	44	0.0111643	1	1
LSAMP	72	3.31212e-05	0.00853285	19.5388	4	10	0.00637959	1	1
SPOCK3	72	3.31212e-05	0.00853285	19.5388	4	10	0.00637959	1	1
RAPGEF5	72	3.31212e-05	0.00853285	19.5388	4	10	0.00637959	1	1
BTC	75	3.36374e-05	0.00831921	36.6352	3	4	0.00478469	1	1
ENPP6	76	4.25222e-05	0.0103782	12.2117	5	20	0.00797448	1	1
FAM3D	77	5.12039e-05	0.0123348	17.7625	4	11	0.00637959	1	1
CDCA7L	77	5.12039e-05	0.0123348	17.7625	4	11	0.00637959	1	1
CDCA7	79	7.55617e-05	0.0177417	16.2823	4	12	0.00637959	1	1
YWHAZ	79	7.55617e-05	0.0177417	16.2823	4	12	0.00637959	1	1
PARM1	81	8.28097e-05	0.0189634	29.3081	3	5	0.00478469	1	1
FRAS1	81	8.28097e-05	0.0189634	29.3081	3	5	0.00478469	1	1
BMP3	81	8.28097e-05	0.0189634	29.3081	3	5	0.00478469	1	1
ZNF622	81	8.28097e-05	0.0189634	29.3081	3	5	0.00478469	1	1
FANCF	81	8.28097e-05	0.0189634	29.3081	3	5	0.00478469	1	1
OR9G4	81	8.28097e-05	0.0189634	29.3081	3	5	0.00478469	1	1
GJD3	81	8.28097e-05	0.0189634	29.3081	3	5	0.00478469	1	1
TOP2A	81	8.28097e-05	0.0189634	29.3081	3	5	0.00478469	1	1
SP3	89	0.000107378	0.0223792	15.0298	4	13	0.00637959	1	1
SULF1	89	0.000107378	0.0223792	15.0298	4	13	0.00637959	1	1
NR4A2	91	0.000163094	0.0332442	24.4234	3	6	0.00478469	1	1
SUCNR1	91	0.000163094	0.0332442	24.4234	3	6	0.00478469	1	1
MBNL1	91	0.000163094	0.0332442	24.4234	3	6	0.00478469	1	1
FGF5	91	0.000163094	0.0332442	24.4234	3	6	0.00478469	1	1
SLC26A7	91	0.000163094	0.0332442	24.4234	3	6	0.00478469	1	1
SLC17A6	91	0.000163094	0.0332442	24.4234	3	6	0.00478469	1	1
DTNA	91	0.000163094	0.0332442	24.4234	3	6	0.00478469	1	1

## Sheet: Melightgreen_Gene
# GREAT version 4.0.4	Species assembly: hg19	Association rule: Basal+extension: 5000 bp upstream, 1000 bp downstream, 1000000 bp max extension, curated regulatory domains included
# Term Name	Hyper Rank	Hyper Raw P-Value	Hyper FDR Q-Val	Hyper Fold Enrichment	Hyper Foreground Region Hits	Hyper Total Regions	Hyper Region Set Coverage	Hyper Foreground Gene Hits	Total Genes Annotated
BRD1	1	2.36023e-77	4.37799e-73	271.172	33	62	0.559322	1	1
FAM19A5	2	4.14308e-76	3.8425e-72	254.737	33	66	0.559322	1	1
FRMD1	3	2.93833e-46	1.81677e-42	275.392	20	37	0.338983	1	1
DACT2	4	1.02458e-43	4.75122e-40	221.511	20	46	0.338983	1	1
RSPO4	5	7.18248e-09	2.66456e-05	509.475	3	3	0.0508475	1	1
ANGPT4	6	1.43048e-07	0.000442234	254.737	3	6	0.0508475	1	1

## Sheet: Metan_Gene
# GREAT version 4.0.4	Species assembly: hg19	Association rule: Basal+extension: 5000 bp upstream, 1000 bp downstream, 1000000 bp max extension, curated regulatory domains included
# Term Name	Hyper Rank	Hyper Raw P-Value	Hyper FDR Q-Val	Hyper Fold Enrichment	Hyper Foreground Region Hits	Hyper Total Regions	Hyper Region Set Coverage	Hyper Foreground Gene Hits	Total Genes Annotated
IMPAD1	1	6.45688e-230	1.19769e-225	272.669	87	99	0.896907	1	1
FAM110B	1	6.45688e-230	1.19769e-225	272.669	87	99	0.896907	1	1

## Sheet: Mecyan_Gene
# GREAT version 4.0.4	Species assembly: hg19	Association rule: Basal+extension: 5000 bp upstream, 1000 bp downstream, 1000000 bp max extension, curated regulatory domains included
# Term Name	Hyper Rank	Hyper Raw P-Value	Hyper FDR Q-Val	Hyper Fold Enrichment	Hyper Foreground Region Hits	Hyper Total Regions	Hyper Region Set Coverage	Hyper Foreground Gene Hits	Total Genes Annotated
TMEM106A	1	8.45969e-185	1.56919e-180	442.088	62	68	1	1	1
ARL4D	1	8.45969e-185	1.56919e-180	442.088	62	68	1	1	1

## Sheet: Mesaddlebrown_Gene
# GREAT version 4.0.4	Species assembly: hg19	Association rule: Basal+extension: 5000 bp upstream, 1000 bp downstream, 1000000 bp max extension, curated regulatory domains included
# Term Name	Hyper Rank	Hyper Raw P-Value	Hyper FDR Q-Val	Hyper Fold Enrichment	Hyper Foreground Region Hits	Hyper Total Regions	Hyper Region Set Coverage	Hyper Foreground Gene Hits	Total Genes Annotated
DMRT3	1	1.4231e-85	2.63971e-81	579.961	30	37	0.714286	1	1
DMRT2	2	6.75712e-85	6.26689e-81	564.699	30	38	0.714286	1	1
EFEMP1	3	3.53952e-21	2.18848e-17	476.857	8	12	0.190476	1	1
ENSG00000129951	4	1.90805e-06	0.00884811	715.286	2	2	0.0476191	1	1
PTBP1	5	1.1428e-05	0.0423956	357.643	2	4	0.0476191	1	1

## Sheet: Mebrown_Gene
# GREAT version 4.0.4	Species assembly: hg19	Association rule: Basal+extension: 5000 bp upstream, 1000 bp downstream, 1000000 bp max extension, curated regulatory domains included
# Term Name	Hyper Rank	Hyper Raw P-Value	Hyper FDR Q-Val	Hyper Fold Enrichment	Hyper Foreground Region Hits	Hyper Total Regions	Hyper Region Set Coverage	Hyper Foreground Gene Hits	Total Genes Annotated
SOX1	1	3.95614e-72	7.33825e-68	15.2277	73	110	0.0534016	1	1
TEX29	2	1.16296e-66	1.07859e-62	16.0374	65	93	0.0475494	1	1
PRDM16	3	5.8462e-23	3.61471e-19	9.17835	32	80	0.0234089	1	1
TIMM13	4	1.0555e-21	4.89463e-18	20.5305	17	19	0.012436	1	1
ARHGEF16	5	1.88795e-21	7.00393e-18	8.34395	32	88	0.0234089	1	1
SPACA7	6	2.67739e-18	8.27715e-15	11.7528	21	41	0.0153621	1	1
PTPRN2	7	1.79121e-17	4.74646e-14	7.47075	28	86	0.0204828	1	1
DLGAP2	7	1.79121e-17	4.74646e-14	7.47075	28	86	0.0204828	1	1
COMMD10	9	2.60267e-17	5.36411e-14	21.3069	13	14	0.00950988	1	1
KDM4E	9	2.60267e-17	5.36411e-14	21.3069	13	14	0.00950988	1	1
ENDOD1	11	1.87375e-16	3.15965e-13	19.8864	13	15	0.00950988	1	1
HOXC12	12	3.75941e-15	5.81111e-12	19.6679	12	14	0.00877835	1	1
GPR133	13	4.22161e-15	6.02359e-12	10.8691	18	38	0.0131675	1	1
SFSWAP	13	4.22161e-15	6.02359e-12	10.8691	18	38	0.0131675	1	1
GLRX3	15	6.1782e-15	7.63996e-12	9.90844	19	44	0.013899	1	1
NFATC1	16	7.19996e-15	8.347e-12	9.17835	20	50	0.0146306	1	1
ADSS	17	7.29422e-15	7.95885e-12	15.2972	14	21	0.0102414	1	1
INF2	17	7.29422e-15	7.95885e-12	15.2972	14	21	0.0102414	1	1
TDRP	19	7.40239e-15	7.22668e-12	7.64862	23	69	0.0168252	1	1
DLL1	20	7.52111e-15	6.97545e-12	10.5904	18	39	0.0131675	1	1
ERMARD	21	1.31184e-14	1.15873e-11	10.3256	18	40	0.0131675	1	1
NMT2	22	1.80476e-14	1.52166e-11	18.3567	12	15	0.00877835	1	1
EBF3	23	4.28532e-14	3.45601e-11	9.08274	19	48	0.013899	1	1
FGF3	24	4.72207e-14	3.64957e-11	13.9671	14	23	0.0102414	1	1
WDR60	25	7.90635e-14	5.8662e-11	12.2924	15	28	0.0109729	1	1
ZBTB18	26	1.08772e-13	7.76003e-11	13.3851	14	24	0.0102414	1	1
ANGPT2	27	2.2627e-13	1.55447e-10	16.1971	12	17	0.00877835	1	1
HOXC11	27	2.2627e-13	1.55447e-10	16.1971	12	17	0.00877835	1	1
FTCDNL1	29	2.84127e-13	1.81734e-10	14.2046	13	21	0.00950988	1	1
VIPR2	30	5.60865e-13	3.46783e-10	11.1028	15	31	0.0109729	1	1
FAM171A1	31	6.51761e-13	3.89984e-10	15.2972	12	18	0.00877835	1	1
SEMA6A	32	6.66724e-13	3.86471e-10	13.5589	13	22	0.00950988	1	1
ELANE	33	1.4586e-12	8.19866e-10	19.1216	10	12	0.00731529	1	1
TUBGCP3	34	3.08326e-12	1.6821e-09	12.429	13	24	0.00950988	1	1
TPO	35	5.14109e-12	2.72463e-09	9.83394	15	35	0.0109729	1	1
PXDN	35	5.14109e-12	2.72463e-09	9.83394	15	35	0.0109729	1	1
FMOD	37	5.31412e-12	2.6641e-09	20.6513	9	10	0.00658376	1	1
SATB2	38	2.19198e-11	1.06998e-08	11.048	13	27	0.00950988	1	1
BTG2	39	2.8089e-11	1.33595e-08	18.7739	9	11	0.00658376	1	1
DBH	39	2.8089e-11	1.33595e-08	18.7739	9	11	0.00658376	1	1
ARHGEF10	41	7.44009e-11	3.36601e-08	11.4729	12	24	0.00877835	1	1
DAW1	42	1.0798e-10	4.76886e-08	17.2094	9	12	0.00658376	1	1
FAM178A	42	1.0798e-10	4.76886e-08	17.2094	9	12	0.00658376	1	1
GALNT12	44	1.10414e-10	4.65468e-08	20.3963	8	9	0.00585223	1	1
GSTO2	44	1.10414e-10	4.65468e-08	20.3963	8	9	0.00585223	1	1
KBTBD11	46	1.37387e-10	5.53997e-08	11.014	12	25	0.00877835	1	1
AGPAT5	47	1.50755e-10	5.94967e-08	14.3412	10	16	0.00731529	1	1
GALM	48	2.94223e-10	1.13699e-07	22.9459	7	7	0.0051207	1	1
CSGALNACT2	48	2.94223e-10	1.13699e-07	22.9459	7	7	0.0051207	1	1
SHISA7	50	5.30811e-10	1.9692e-07	18.3567	8	10	0.00585223	1	1
ITPRIP	50	5.30811e-10	1.9692e-07	18.3567	8	10	0.00585223	1	1
TRAPPC11	52	7.60353e-10	2.71227e-07	12.7477	10	18	0.00731529	1	1
SARDH	53	9.07613e-10	3.17647e-07	14.7509	9	14	0.00658376	1	1
NKX6-2	54	1.402e-09	4.81587e-07	7.64862	14	42	0.0102414	1	1
STOX2	55	1.53027e-09	5.16091e-07	10.5169	11	24	0.00804682	1	1
COL15A1	56	1.8714e-09	6.19869e-07	16.6879	8	11	0.00585223	1	1
VEZT	56	1.8714e-09	6.19869e-07	16.6879	8	11	0.00585223	1	1
EDDM3A	56	1.8714e-09	6.19869e-07	16.6879	8	11	0.00585223	1	1
TARDBP	59	2.26447e-09	7.11926e-07	20.0776	7	8	0.0051207	1	1
METAP2	60	5.39825e-09	1.66887e-06	15.2972	8	12	0.00585223	1	1
ANG	60	5.39825e-09	1.66887e-06	15.2972	8	12	0.00585223	1	1
SCN3B	62	6.77968e-09	2.02833e-06	22.9459	6	6	0.00438917	1	1
ZNF778	63	7.74082e-09	2.27912e-06	7.45741	13	40	0.00950988	1	1
ANKRD11	63	7.74082e-09	2.27912e-06	7.45741	13	40	0.00950988	1	1
PAX2	65	9.7847e-09	2.79225e-06	12.1478	9	17	0.00658376	1	1
SRSF7	66	9.80367e-09	2.75528e-06	17.8468	7	9	0.0051207	1	1
ANO1	67	1.8809e-08	5.2073e-06	11.4729	9	18	0.00658376	1	1
SPHKAP	68	3.43492e-08	9.36976e-06	10.8691	9	19	0.00658376	1	1
HABP4	69	4.56924e-08	1.22833e-05	19.6679	6	7	0.00438917	1	1
PSMD13	69	4.56924e-08	1.22833e-05	19.6679	6	7	0.00438917	1	1
NLRP6	69	4.56924e-08	1.22833e-05	19.6679	6	7	0.00438917	1	1
CTDP1	72	6.80732e-08	1.75374e-05	6.34673	13	47	0.00950988	1	1
POLH	73	1.56112e-07	3.96674e-05	22.9459	5	5	0.00365764	1	1
ATP5J2	73	1.56112e-07	3.96674e-05	22.9459	5	5	0.00365764	1	1
GLG1	75	1.75976e-07	4.35224e-05	17.2094	6	8	0.00438917	1	1
CCNE1	75	1.75976e-07	4.35224e-05	17.2094	6	8	0.00438917	1	1
WDR37	77	1.76137e-07	4.24307e-05	5.44478	14	59	0.0102414	1	1
FBLN1	78	1.92089e-07	4.56802e-05	13.3851	7	12	0.0051207	1	1
OSBPL5	78	1.92089e-07	4.56802e-05	13.3851	7	12	0.0051207	1	1
RET	80	4.00447e-07	9.28487e-05	12.3555	7	13	0.0051207	1	1
CDC14B	81	5.08321e-07	0.000116406	15.2972	6	9	0.00438917	1	1
RFWD3	81	5.08321e-07	0.000116406	15.2972	6	9	0.00438917	1	1
CHST8	81	5.08321e-07	0.000116406	15.2972	6	9	0.00438917	1	1
PDE7A	84	9.02772e-07	0.000199351	19.1216	5	6	0.00365764	1	1
DNAJC5B	84	9.02772e-07	0.000199351	19.1216	5	6	0.00365764	1	1
SCP2D1	86	1.22364e-06	0.000263923	13.7675	6	10	0.00438917	1	1
THBS2	87	1.46488e-06	0.000312323	5.39903	12	51	0.00877835	1	1
INPP5A	88	1.61825e-06	0.000341102	6.55596	10	35	0.00731529	1	1
WDR27	89	2.37833e-06	0.000495681	10.0388	7	16	0.0051207	1	1
RPS6KC1	89	2.37833e-06	0.000495681	10.0388	7	16	0.0051207	1	1
PCP4	91	2.59219e-06	0.000528379	12.5159	6	11	0.00438917	1	1
DSCAM	91	2.59219e-06	0.000528379	12.5159	6	11	0.00438917	1	1
GRAMD1B	91	2.59219e-06	0.000528379	12.5159	6	11	0.00438917	1	1
SALL3	94	2.64705e-06	0.000522342	4.73486	13	63	0.00950988	1	1
ATP5J2-PTCD1	95	3.04547e-06	0.000594636	16.3899	5	7	0.00365764	1	1
FGF4	95	3.04547e-06	0.000594636	16.3899	5	7	0.00365764	1	1
ADARB2	97	3.14727e-06	0.000601843	4.09748	15	84	0.0109729	1	1
FBXO44	98	3.59217e-06	0.000679911	22.9459	4	4	0.00292612	1	1
TMEM18	99	3.69841e-06	0.000692948	6.03839	10	38	0.00731529	1	1
GPR146	100	3.89058e-06	0.000721664	9.4483	7	17	0.0051207	1	1
PROX1	100	3.89058e-06	0.000721664	9.4483	7	17	0.0051207	1	1
ZNF423	100	3.89058e-06	0.000721664	9.4483	7	17	0.0051207	1	1
SLC24A3	103	4.99229e-06	0.000899049	11.4729	6	12	0.00438917	1	1
KIAA1644	103	4.99229e-06	0.000899049	11.4729	6	12	0.00438917	1	1
PRR5	103	4.99229e-06	0.000899049	11.4729	6	12	0.00438917	1	1
RNF113B	103	4.99229e-06	0.000899049	11.4729	6	12	0.00438917	1	1
FOXL1	107	7.78535e-06	0.00134963	5.59655	10	41	0.00731529	1	1
GTPBP2	108	7.82796e-06	0.00134445	14.3412	5	8	0.00365764	1	1
CCR6	108	7.82796e-06	0.00134445	14.3412	5	8	0.00365764	1	1
ZNF789	108	7.82796e-06	0.00134445	14.3412	5	8	0.00365764	1	1
NTAN1	108	7.82796e-06	0.00134445	14.3412	5	8	0.00365764	1	1
STK24	112	8.92816e-06	0.00147865	10.5904	6	13	0.00438917	1	1
URI1	112	8.92816e-06	0.00147865	10.5904	6	13	0.00438917	1	1
C16orf78	114	9.33443e-06	0.00151881	8.45374	7	19	0.0051207	1	1
FBXO31	115	9.82055e-06	0.00158401	5.4633	10	42	0.00731529	1	1
CASZ1	116	1.38198e-05	0.00220986	8.03105	7	20	0.0051207	1	1
PDXDC1	117	1.69775e-05	0.00269159	12.7477	5	9	0.00365764	1	1
TSPO	118	1.73364e-05	0.0027252	18.3567	4	5	0.00292612	1	1
FBXO2	118	1.73364e-05	0.0027252	18.3567	4	5	0.00292612	1	1
SLC39A14	118	1.73364e-05	0.0027252	18.3567	4	5	0.00292612	1	1
PPP3CC	118	1.73364e-05	0.0027252	18.3567	4	5	0.00292612	1	1
PDE10A	122	2.41017e-05	0.00366444	6.32989	8	29	0.00585223	1	1
KCTD15	123	2.41503e-05	0.00364199	9.17835	6	15	0.00438917	1	1
ATF6B	124	3.27314e-05	0.00489625	11.4729	5	10	0.00365764	1	1
BAMBI	125	3.72135e-05	0.00552219	8.6047	6	16	0.00438917	1	1
STX2	125	3.72135e-05	0.00552219	8.6047	6	16	0.00438917	1	1
LHX5	127	5.53897e-05	0.00808995	8.09854	6	17	0.00438917	1	1
PLEKHG4B	128	5.78474e-05	0.0083829	10.4299	5	11	0.00365764	1	1
SLC6A18	128	5.78474e-05	0.0083829	10.4299	5	11	0.00365764	1	1
ATXN10	130	8.00214e-05	0.0114178	7.64862	6	18	0.00438917	1	1
R3HCC1L	131	8.25989e-05	0.0116956	22.9459	3	3	0.00219459	1	1
LOXL4	131	8.25989e-05	0.0116956	22.9459	3	3	0.00219459	1	1
GSTO1	131	8.25989e-05	0.0116956	22.9459	3	3	0.00219459	1	1
PRSS21	131	8.25989e-05	0.0116956	22.9459	3	3	0.00219459	1	1
DNAJB6	135	9.19119e-05	0.0126287	3.67134	12	75	0.00877835	1	1
SDHA	136	9.5601e-05	0.013039	9.56078	5	12	0.00365764	1	1
TCF3	136	9.5601e-05	0.013039	9.56078	5	12	0.00365764	1	1
AMZ1	138	0.000112646	0.0151411	7.24606	6	19	0.00438917	1	1
C8orf49	139	0.000113081	0.0150903	13.1119	4	7	0.00292612	1	1
GPR125	140	0.000149772	0.0198437	8.82533	5	13	0.00365764	1	1
TNXB	140	0.000149772	0.0198437	8.82533	5	13	0.00365764	1	1
C1orf174	140	0.000149772	0.0198437	8.82533	5	13	0.00365764	1	1
ONECUT3	140	0.000149772	0.0198437	8.82533	5	13	0.00365764	1	1
RIMBP2	144	0.000155	0.019966	6.88376	6	20	0.00438917	1	1
LYZL1	145	0.000209021	0.0267388	6.55596	6	21	0.00438917	1	1
C1orf86	145	0.000209021	0.0267388	6.55596	6	21	0.00438917	1	1
NLRP7	147	0.000218335	0.0275503	11.4729	4	8	0.00292612	1	1
GP6	147	0.000218335	0.0275503	11.4729	4	8	0.00292612	1	1
TERT	149	0.000224619	0.0279628	8.19495	5	14	0.00365764	1	1
PTPRE	149	0.000224619	0.0279628	8.19495	5	14	0.00365764	1	1
GNA12	151	0.000276844	0.0340078	6.25796	6	22	0.00438917	1	1
PRKCZ	151	0.000276844	0.0340078	6.25796	6	22	0.00438917	1	1
GAPVD1	153	0.000319619	0.0387491	17.2094	3	4	0.00219459	1	1
MAPKAP1	153	0.000319619	0.0387491	17.2094	3	4	0.00219459	1	1
HOXC6	153	0.000319619	0.0387491	17.2094	3	4	0.00219459	1	1
ILVBL	153	0.000319619	0.0387491	17.2094	3	4	0.00219459	1	1
SMOC2	157	0.000321412	0.0379737	4.04927	9	51	0.00658376	1	1
ATP9B	158	0.000324853	0.0381374	7.64862	5	15	0.00365764	1	1
FAM150B	159	0.000360804	0.0420915	5.98588	6	23	0.00438917	1	1
RBM19	159	0.000360804	0.0420915	5.98588	6	23	0.00438917	1	1
ZMYND11	161	0.00040063	0.046157	4.37064	8	42	0.00585223	1	1

## Sheet: Mesalmon_Gene
# GREAT version 4.0.4	Species assembly: hg19	Association rule: Basal+extension: 5000 bp upstream, 1000 bp downstream, 1000000 bp max extension, curated regulatory domains included
# Term Name	Hyper Rank	Hyper Raw P-Value	Hyper FDR Q-Val	Hyper Fold Enrichment	Hyper Foreground Region Hits	Hyper Total Regions	Hyper Region Set Coverage	Hyper Foreground Gene Hits	Total Genes Annotated
PTPRN2	1	8.01269e-199	1.48627e-194	204.905	82	140	0.953488	1	1
DNAJB6	2	2.68912e-183	2.49403e-179	193.527	78	141	0.906977	1	1

## Sheet: Megreen_Gene
# GREAT version 4.0.4	Species assembly: hg19	Association rule: Basal+extension: 5000 bp upstream, 1000 bp downstream, 1000000 bp max extension, curated regulatory domains included
# Term Name	Hyper Rank	Hyper Raw P-Value	Hyper FDR Q-Val	Hyper Fold Enrichment	Hyper Foreground Region Hits	Hyper Total Regions	Hyper Region Set Coverage	Hyper Foreground Gene Hits	Total Genes Annotated
JAM3	1	0	0	56.0459	188	198	0.363636	1	1
NCAPD3	1	0	0	57.2015	188	194	0.363636	1	1
ST3GAL6	3	1.05702e-15	6.53558e-12	53.1244	9	10	0.0174081	1	1
CPOX	4	5.72652e-15	2.65553e-11	48.2949	9	11	0.0174081	1	1
IZUMO3	5	1.34503e-11	4.98978e-08	45.91	7	9	0.0135397	1	1
PTH	6	2.29753e-11	7.1028e-08	59.0271	6	6	0.0116054	1	1
OR11L1	7	1.36918e-09	3.62814e-06	59.0271	5	5	0.00967118	1	1
FECH	8	4.55377e-09	1.05585e-05	35.4162	6	10	0.0116054	1	1
OR14A16	9	8.10021e-09	1.66945e-05	49.1892	5	6	0.00967118	1	1
FAR1	10	1.94662e-08	3.61078e-05	29.5135	6	12	0.0116054	1	1
HFE2	11	7.35036e-08	0.000123947	36.8919	5	8	0.00967118	1	1
ISX	11	7.35036e-08	0.000123947	36.8919	5	8	0.00967118	1	1
ONECUT2	13	1.00974e-07	0.000144075	23.6108	6	15	0.0116054	1	1
BMP2	14	1.59245e-07	0.000210989	22.1351	6	16	0.0116054	1	1
ANO5	15	3.21592e-07	0.000397681	29.5135	5	10	0.00967118	1	1
RPS29	16	5.81357e-07	0.000673975	26.8305	5	11	0.00967118	1	1
NOTCH2NL	17	9.82708e-07	0.00107225	24.5946	5	12	0.00967118	1	1
LARGE	18	1.57463e-06	0.00162266	22.7027	5	13	0.00967118	1	1
NELL1	18	1.57463e-06	0.00162266	22.7027	5	13	0.00967118	1	1
TUBA3E	20	9.59018e-06	0.00889441	26.2343	4	9	0.00773694	1	1
IMP4	20	9.59018e-06	0.00889441	26.2343	4	9	0.00773694	1	1
SH2D4A	20	9.59018e-06	0.00889441	26.2343	4	9	0.00773694	1	1
RPE65	23	1.90943e-05	0.0153991	44.2703	3	4	0.00580271	1	1
CSGALNACT1	24	2.4448e-05	0.0188953	21.4644	4	11	0.00773694	1	1
LY6H	24	2.4448e-05	0.0188953	21.4644	4	11	0.00773694	1	1
CTSL	24	2.4448e-05	0.0188953	21.4644	4	11	0.00773694	1	1
SPATA31E1	24	2.4448e-05	0.0188953	21.4644	4	11	0.00773694	1	1
SH3BP4	28	3.61807e-05	0.0239684	19.6757	4	12	0.00773694	1	1
BCL7A	29	4.71331e-05	0.0301473	35.4162	3	5	0.00580271	1	1
WLS	29	4.71331e-05	0.0301473	35.4162	3	5	0.00580271	1	1

[truncated: 9 more sheets: Meyellow_CpGvsAge, Metan_CpGvsInfer, Mesalmon_CpGvsAge, Mesaddlebrown_CpGvsAge, Melightgreen_CpGvsAge, Megreen_CpGvsAge, Mecyan_CpGvsAge, Mebrown_CpGvsAge, Meblue_CpGvsAge]
